# Supplementary material for: Three SARS-CoV-2 spike protein variants delivered intranasally by measles and mumps vaccines are broadly protective
Source: Nat Commun. 2024 Jul 3;15:5589. doi: 10.1038/s41467-024-49443-2 (PMC11222507; doi:10.1038/s41467-024-49443-2)
Supplement: Supplementary file 4 — Supplementary Data 1 [file 41467_2024_49443_MOESM4_ESM.xlsx]

## Sheet: Sheet1
SARS-CoV-2 Strain	Full DNA sequence
WA1 strain	ATGTTCGTGTTCCTGGTGCTCCTGCCTCTGGTGAGCAGCCAGTGCGTGAACCTGACCACCCGAACCCAGCTCCCACCAGCCTACACCAACAGCTTTACACGGGGCGTGTACTACCCTGACAAGGTGTTCAGATCTAGCGTCCTGCACAGCACTCAGGACCTCTTCCTGCCGTTCTTCAGCAACGTGACATGGTTCCACGCCATCCACGTGAGCGGCACAAACGGAACCAAGCGGTTTGATAACCCCGTCCTGCCATTCAATGATGGAGTTTACTTCGCCAGTACCGAGAAGAGTAACATCATCCGGGGCTGGATCTTCGGCACCACCCTGGATAGCAAAACACAGAGCCTCCTGATCGTGAACAATGCCACGAACGTCGTGATCAAGGTGTGCGAGTTC…
Alpha variant (B.1.1.7)	ATGTTCGTGTTCCTGGTGCTCCTGCCTCTGGTGAGCAGCCAGTGCGTGAACCTGACCACCCGAACCCAGCTCCCACCAGCCTACACCAACAGCTTTACACGGGGCGTGTACTACCCTGACAAGGTGTTCAGATCTAGCGTCCTGCACAGCACTCAGGACCTCTTCCTGCCGTTCTTCAGCAACGTGACATGGTTCCACGCCATCAGCGGCACAAACGGAACCAAGCGGTTTGATAACCCCGTCCTGCCATTCAATGATGGAGTTTACTTCGCCAGTACCGAGAAGAGTAACATCATCCGGGGCTGGATCTTCGGCACCACCCTGGATAGCAAAACACAGAGCCTCCTGATCGTGAACAATGCCACGAACGTCGTGATCAAGGTGTGCGAGTTCCAGTTT…
Beta variant (B.1.351)	ATGTTCGTGTTCCTGGTGCTCCTGCCTCTGGTGAGCAGCCAGTGCGTGAACTTCACCACCCGAACCCAGCTCCCACCAGCCTACACCAACAGCTTTACACGGGGCGTGTACTACCCTGACAAGGTGTTCAGATCTAGCGTCCTGCACAGCACTCAGGACCTCTTCCTGCCGTTCTTCAGCAACGTGACATGGTTCCACGCCATCCACGTGAGCGGCACAAACGGAACCAAGCGGTTTGCCAACCCCGTCCTGCCATTCAATGATGGAGTTTACTTCGCCAGTACCGAGAAGAGTAACATCATCCGGGGCTGGATCTTCGGCACCACCCTGGATAGCAAAACACAGAGCCTCCTGATCGTGAACAATGCCACGAACGTCGTGATCAAGGTGTGCGAGTTC…
Delta variant (B.1.617.2)	ATGTTCGTGTTCCTGGTGCTCCTGCCTCTGGTGAGCAGCCAGTGCGTGAACCTGCGCACCCGAACCCAGCTCCCACCAGCCTACACCAACAGCTTTACACGGGGCGTGTACTACCCTGACAAGGTGTTCAGATCTAGCGTCCTGCACAGCACTCAGGACCTCTTCCTGCCGTTCTTCAGCAACGTGACATGGTTCCACGCCATCCACGTGAGCGGCACAAACGGAACCAAGCGGTTTGATAACCCCGTCCTGCCATTCAATGATGGAGTTTACTTCGCCAGTACCGAGAAGAGTAACATCATCCGGGGCTGGATCTTCGGCACCACCCTGGATAGCAAAACACAGAGCCTCCTGATCGTGAACAATGCCACGAACGTCGTGATCAAGGTGTGCGAGTTC…
BA.1 variant (B.1.1.529.1)	ATGTTCGTGTTCCTGGTGCTCCTGCCTCTGGTGAGCAGCCAGTGCGTGAACCTGACCACCCGAACCCAGCTCCCACCAGCCTACACCAACAGCTTTACACGGGGCGTGTACTACCCTGACAAGGTGTTCAGATCTAGCGTCCTGCACAGCACTCAGGACCTCTTCCTGCCGTTCTTCAGCAACGTGACATGGTTCCACGTGATCAGCGGCACAAACGGAACCAAGCGGTTTGATAACCCCGTCCTGCCATTCAATGATGGAGTTTACTTCGCCAGTATCGAGAAGAGTAACATCATCCGGGGCTGGATCTTCGGCACCACCCTGGATAGCAAAACACAGAGCCTCCTGATCGTGAACAATGCCACGAACGTCGTGATCAAGGTGTGCGAGTTCCAGTTT…
