# Supplementary material for: Three SARS-CoV-2 spike protein variants delivered intranasally by measles and mumps vaccines are broadly protective
Source: Nat Commun. 2024 Jul 3;15:5589. doi: 10.1038/s41467-024-49443-2 (PMC11222507; doi:10.1038/s41467-024-49443-2)
Supplement: Supplementary file 6 — Source Data [file 41467_2024_49443_MOESM6_ESM.xlsx]

## Sheet: Figure 1
							Fig 1B
												Fig 1B
								TVC-I	TVC-II	rMuv-JL2-WA1		Test details	Mean 1	Mean 2	Adjusted P value	Significance marks
							Mouse 1	5.31133	4.70927	3.20412		TVC-I vs rMuv-JL2-WA1	4.769	3.927	0.0327	*
							Mouse 2	5.0103	5.0103	3.80618		TVC-II vs rMuv-JL2-WA1	4.529	3.927	0.0116	*
							Mouse 3	4.40824	4.70927	2
							Mouse 4	5.0103	3.80618	3.50515
							Mouse 5	4.10721	4.40824	3.50515
							Mean	4.769	4.529	3.927
							SD	0.4946	0.4565	1.012
							Fig 1C					Fig 1C
								TVC-I	TVC-II	rMuv-JL2-WA1		Test details	Mean 1	Mean 2	Adjusted P value	Significance marks
							Mouse 1	5.31133	4.70927	3.20412		TVC-I vs rMuv-JL2-WA1	4.95	3.866	0.0017	**
							Mouse 2	5.0103	5.0103	3.80618		TVC-II vs rMuv-JL2-WA1	4.95	3.866	0.0017	**
							Mouse 3	4.40824	4.70927	2
							Mouse 4	5.0103	3.80618	3.50515
							Mouse 5	4.10721	4.40824	3.50515
							Fig 1D
								TVC-I	TVC-II	rMuv-JL2-WA1		Fig 1D
							Mouse 1	4.70927	5.0103	3.20412		Test details	Mean 1	Mean 2	Adjusted P value	Significance marks
							Mouse 2	4.70927	4.70927	4.10721		TVC-I vs rMuv-JL2-WA1	4.589	3.385	0.0219	*
							Mouse 3	4.40824	5.0103	2		TVC-II vs rMuv-JL2-WA1	4.649	3.385	0.0292	*
							Mouse 4	5.0103	3.80618	3.20412
							Mouse 5	4.10721	4.70927	4.40824
							Fig 1E					Fig 1E
								TVC-I	TVC-II	rMuv-JL2-WA1		Test details	Mean 1	Mean 2	Adjusted P value	Significance marks
							Mouse 1	5.31133	5.0103	2.90309		TVC-I vs rMuv-JL2-WA1	4.769	4.167	0.0472	*
							Mouse 2	5.0103	5.31133	4.10721		TVC-II vs rMuv-JL2-WA1	4.709	4.167	0.0361	*
							Mouse 3	4.40824	4.10721	2
							Mouse 4	5.0103	4.70927	3.50515
							Mouse 5	4.10721	4.40824	4.70927
							Fig 1F					Fig 1F
								TVC-I	TVC-II	rMuV-JL2-WA1		Test details	Mean 1	Mean 2	Adjusted P value	Significance marks
							Mouse 1	1.69897	2.60206	1.50515		TVC-I vs rMuv-JL2-WA1	1.759	1.323	0.5675	ns
							Mouse 2	1.69897	2.90309	0.60206		TVC-II vs rMuv-JL2-WA1	2.421	1.323	0.9526	ns
							Mouse 3	1.69897	2.30103	0.60206
							Mouse 4	1.69897	2	2.1
							Mouse 5	2	2.30103	1.80618
Fig.1G
Test details	Mean 1	Mean 2	Adjusted P Value	Significance marks			Fig.1G
TVC-II vs. TVC-I	100.1	99.67	0.926526	ns
TVC-II vs. MMM vector	100.1	95.35	2.03e-08	****				TVC-II					TVC-I					MMM Vector					Normal
TVC-II vs. Normal	100.1	100.4	0.973486	ns			0	100	100	100	100	100	100	100	100	100	100	100	100	100	100	100	100	100	100	100	100
TVC-I vs.MMM vector	99.67	95.35	2.893e-07	****			1	102.178	101.864	101.78	100.379	101.047	100.82	100.387	100.567	100.321	102.507	101.642	101.739	100.906	98.5877	102.897	100.413	100.417	100	98.718	101.389
TVC-I vs. Normal	99.67	100.4	0.723763	ns			2	98.2365	101.036	100.61	99.4589	100.419	99.1799	103.376	99.1242	99.3583	100.371	99.6292	97.5237	99.1541	97.3384	100.429	100.413	101.25	99.1736	101.709	101.852
MMM vector vs. Normal	95.35	100.4	3.1e-09	****			3	98.444	100.88	100.254	100.216	98.995	97.485	102.546	95.9814	99.3583	95.311	87.3411	85.353	98.1873	93.6448	89.0558	101.24	100.833	99.1736	98.2906	101.852
Fig.1H							4	99.5851	100.518	98.8301	100.812	97.2362	101.094	103.044	97.4755	97.3262	96.1003	81.4089	79.3994	99.0332	88.05	82.4034	100.413	100.417	99.5868	99.1453	104.167
Test details	Mean 1	Mean 2	Adjusted P Value	Significance marks
TVC-II vs. TVC-I	3.637	3.058	0.522905	ns			Fig.1H
TVC-II vs. Normal	3.637	2.937	0.365299	ns				TVC-II	TVC-I	Normal	MMM vector
TVC-II vs. MMM vector	3.637	7.496	4.414e-07	****				3.18243	3.18243	2.93667	7.33382
TVC-I vs. Normal	3.058	2.937	0.991152	ns				3.07624	3.07624	2.93667	7.60622
TVC-I vs. MMM vector	3.058	7.496	6.36e-08	****				2.93667	2.93667	2.93667	7.26962
Normal vs. MMM vector	2.937	7.496	4.35e-08	****				3.04048	3.04048	2.93667	7.4448
								5.95078	3.05257	2.93667	7.82795

## Sheet: Figure 2
												Fig 2A					Fig 2A
	Fig 2A	Week 2				Week 5						Week 7					Week 2								Week 5									Week 7
		I.N	S.C.	I.N. + S.C.			I.N	S.C.	I.N. + S.C.				I.N	S.C.	I.N. + S.C.		Test details	Mean 1	Mean 2	SD 1	SD 2	Adjusted P value	Significance marks		Test details	Mean 1	Mean 2	SD 1	SD 2	Adjusted P value	Significance marks			Test details	Mean 1	Mean 2	SD 1	SD 2	Adjusted P value	Significance marks
	Mouse 1	3.50515	4.10721	3.50515		Mouse 1	5.31133	4.70927	5.0103			Mouse 1	5.0103	4.70927	4.70927		I.N. vs I.N. + S.C.	3.50515	4.047	0.563176	0.329762	0.10046	ns		I.N. vs I.N. + S.C.	5.13071	5.0103	0	0.21286	0.013349	*			I.N. vs I.N. + S.C.	5.13071	4.58886	0.164881	0.164881	0.013349	*
	Mouse 2	3.80618	4.70927	4.40824		Mouse 2	5.31133	4.70927	5.31133			Mouse 2	5.0103	4.70927	4.40824		S.C. vs I.N. + S.C.	3.9868	4.047	0.50372	0.329762	0.836954	ns		S.C. vs I.N. + S.C.	4.70927	5.0103	0.329762	0.21286	0.207305	ns			S.C. vs I.N. + S.C.	4.70927	4.58886	0.21286	0.164881	0.346594	ns
	Mouse 3	2.60206	3.50515	4.10721		Mouse 3	5.31133	4.40824	4.70927			Mouse 3	5.31133	4.70927	4.40824
	Mouse 4	3.50515	4.10721	4.10721		Mouse 4	5.31133	5.31133	5.0103			Mouse 4	5.31133	5.0103	4.70927
	Mouse 5	4.10721	3.50515	4.10721		Mouse 5	5.31133	4.70927	5.0103			Mouse 5	5.0103	4.40824	4.70927
																	Fig 2B
	Fig 2B	Week 2				Week 5						Week 7					Week 2								Week 5									Week 7
		I.N	S.C.	I.N. + S.C.			I.N	S.C.	I.N. + S.C.				I.N	S.C.	I.N. + S.C.		Test details	Mean 1	Mean 2	SD 1	SD 2	Adjusted P value	Significance marks		Test details	Mean 1	Mean 2	SD 1	SD 2	Adjusted P value	Significance marks			Test details	Mean 1	Mean 2	SD 1	SD 2	Adjusted P value	Significance marks
	Mouse 1	3.80618	4.40824	4.40824		Mouse 1	5.31133	5.0103	5.0103			Mouse 1	5.0103	4.40824	4.70927		I.N. vs I.N. + S.C.	4.10721	4.88989	0.425721	0.343227	0.013349	*		I.N. vs I.N. + S.C.	5.31133	4.95009	0	0.329762	0.039969	*			I.N. vs I.N. + S.C.	5.25112	4.76948	0.134625	0.134625	0.000478	***
	Mouse 2	3.80618	5.0103	5.31133		Mouse 2	5.31133	5.0103	5.31133			Mouse 2	5.31133	4.40824	5.0103		S.C. vs I.N. + S.C.	4.58886	4.88989	0.403874	0.343227	0.239776	ns		S.C. vs I.N. + S.C.	4.95009	4.95009	0.329762	0.329762	>0.999999	ns			S.C. vs I.N. + S.C.	4.58886	4.76948	0.269249	0.134625	0.216547	ns
	Mouse 3	3.80618	4.40824	4.70927		Mouse 3	5.31133	5.0103	4.40824			Mouse 3	5.31133	4.40824	4.70927
	Mouse 4	4.40824	5.0103	5.0103		Mouse 4	5.31133	5.31133	5.0103			Mouse 4	5.31133	5.0103	4.70927
	Mouse 5	4.70927	4.10721	5.0103		Mouse 5	5.31133	4.40824	5.0103			Mouse 5	5.31133	4.70927	4.70927
																	Fig 2C
	Fig 2C	Week 2				Week 5						Week 7					Week 2								Week 5									Week 7
		I.N	S.C.	I.N. + S.C.			I.N	S.C.	I.N. + S.C.				I.N	S.C.	I.N. + S.C.		Test details	Mean 1	Mean 2	SD 1	SD 2	Adjusted P value	Significance marks		Test details	Mean 1	Mean 2	SD 1	SD 2	Adjusted P value	Significance marks			Test details	Mean 1	Mean 2	SD 1	SD 2	Adjusted P value	Significance marks
	Mouse 1	3.50515	4.10721	3.50515		Mouse 1	5.0103	4.10721	5.0103			Mouse 1	5.31133	4.70927	4.70927		I.N. vs I.N. + S.C.	3.86639	3.74597	0.25186	0.25186	0.471362	ns		I.N. vs I.N. + S.C.	5.25112	4.70927	0.134625	0.30103	0.006271	**			I.N. vs I.N. + S.C.	5.31133	4.76948	0	0.25186	0.000478	***
	Mouse 2	3.80618	4.40824	4.10721		Mouse 2	5.31133	4.10721	5.0103			Mouse 2	5.31133	4.40824	5.0103		S.C. vs I.N. + S.C.	3.86639	3.74597	0.392495	0.25186	0.579584	ns		S.C. vs I.N. + S.C.	4.34803	4.70927	0.392495	0.30103	0.141113	ns			S.C. vs I.N. + S.C.	4.64906	4.76948	0.25186	0.25186	0.216547	ns
	Mouse 3	4.10721	3.50515	3.50515		Mouse 3	5.31133	4.10721	4.40824			Mouse 3	5.31133	4.70927	4.40824
	Mouse 4	4.10721	3.80618	3.80618		Mouse 4	5.31133	5.0103	4.70927			Mouse 4	5.31133	5.0103	4.70927
	Mouse 5	3.80618	3.50515	3.80618		Mouse 5	5.31133	4.40824	4.40824			Mouse 5	5.31133	4.40824
	Fig 2D	I.N.								S.C								I.N. +S.C								I.N.								S.C.								I.N. + S.C.
		D614G	B.1.1.7	B.1.351	B.1.617.2	BA.1	BA.4/5			D614G	B.1.1.7	B.1.351	B.1.617.2	BA.1	BA.4/5			D614G	B.1.1.7	B.1.351	B.1.617.2	BA.1	BA.4/5			Test details	Mean 1	Mean 2	SD 1	SD 2	Adjusted P value	Significance marks		Test details	Mean 1	Mean 2	SD 1	SD 2	Adjusted P value	Significance marks		Test details	Mean 1	Mean 2	SD 1	SD 2	Adjusted P value	Significance marks
	Mouse 1	529.381	413.223	293.6	89.047	80	80		Mouse 1	219.877	403.714	1613.16	80	80	80		Mouse 1	80	80	80	80	80	80			D614G vs. B.1.17	5673	4084	6227	5505	>0.9999	ns		D614G vs. B.1.17	463.7	313.1	620.2	218.7	>0.9999	ns		D614G vs. B.1.17	1727	991.9	1754	1511	>0.9999	ns
	Mouse 2	8431.7	1816.86	10234.4	80	80	80		Mouse 2	1561.52	634.921	1050.97	152.95	80	80		Mouse 2	344.471	362.713	157.208	80	80	80			D614G vs. B.1.351	5673	4774	6227	4956	>0.9999	ns		D614G vs. B.1.351	463.7	728.1	620.2	605.1	>0.9999	ns		D614G vs. B.1.351	1727	583.2	1754	932.7	0.3836	ns
	Mouse 3	1325.91	471.254	519.211	80	80	80		Mouse 3	163.106	80	80	80	80	80		Mouse 3	2451.58	364.431	338.868	181.85	80	172.861			D614G vs. B.1.617.2	5673	992.6	6227	1367	0.1821	ns		D614G vs. B.1.617.2	463.7	94.59	620.2	32.62	0.412	ns		D614G vs. B.1.617.2	1727	371	1754	595.4	0.2178	ns
	Mouse 4	15342.1	13546.5	9940.36	3154.6	80	877.193		Mouse 4	311.042	155.69	464.684	80	85.034	80		Mouse 4	4380.2	3681.89	2241.65	1433.1	247.158	2047.92			D614G vs. BA.1	5673	119	6227	87.22	0.0426	*		D614G vs. BA.1	463.7	81.01	620.2	2.251	0.5565	ns		D614G vs. BA.1	1727	113.4	1754	74.76	0.1618	ns
	Mouse 5	2735.98	4173.62	2881.84	1559.3	275.028	377.501		Mouse 5	63.0517	291.29	431.779	80	80	80		Mouse 5	1377.6	470.367	98.4252	80	80	206.313			D614G vs. BA.4/5	5673	298.9	6227	348	0.0279	*		D614G vs. BA.4/5	463.7	80	620.2	0	0.5448	ns		D614G vs. BA.4/5	1727	517.4	1754	857.4	0.2487	ns
	Fig 2E
		I.N	S.C.	I.N. + S.C.
	Mouse 1	1.80618	0.60206	1.20412			Fig 2E
	Mouse 2	2.40824	0.60206	0.90309			Test details	Mean 1	Mean 2	SD 1	SD 2	Adjusted P value	Significance marks
	Mouse 3	1.80618	0.60206	1.50515			I.N. vs I.N. + S.C.	2.107	1.204	0.301	0.2458	0.0002	***
	Mouse 4	2.40824	0.60206	1.20412			S.C. vs I.N. + S.C.	0.6021	1.204	0	0.2458	0.0036	**
	Mouse 5	2.10721	0.60206
	Fig 2F	I.N	S.C.	I.N. + S.C.
	Mouse 1	1.50515	0.60206	1.20412			Fig 2F
	Mouse 2	2.40824	0.60206	0.90309			Test details	Mean 1	Mean 2	SD 1	SD 2	Adjusted P value	Significance marks
	Mouse 3	1.80618	0.60206	1.50515			I.N. vs I.N. + S.C.	2.047	1.204	0.3925	0.2458	0.0013	***
	Mouse 4	2.40824	0.60206	1.20412			S.C. vs I.N. + S.C.	0.6021	1.204	0	0.2458	0.0121	*
	Mouse 5	2.10721	0.60206
	Fig 2G	I.N	S.C.	I.N. + S.C.
	Mouse 1	1.20412	0.60206	0.90309			Fig 2G
	Mouse 2	1.80618	0.60206	0.60206			Test details	Mean 1	Mean 2	SD 1	SD 2	Adjusted P value	Significance marks
	Mouse 3	1.20412	0.60206	0.90309			I.N. vs I.N. + S.C.	1.505	0.7526	0.301	0.1738	0.0003	***
	Mouse 4	1.80618	0.60206	0.60206			S.C. vs I.N. + S.C.	0.6021	0.7526	0	0.1738	0.453	ns
	Mouse 5	1.50515	0.60206
	Fig 2H	I.N	S.C.	I.N. + S.C.
	Mouse 1	3.10721	3.10721	3.40824			Fig 2H
	Mouse 2	3.70927	3.40824	3.10721			Test details	Mean 1	Mean 2	SD 1	SD 2	Adjusted P value	Significance marks
	Mouse 3	3.40824	3.10721	3.40824			I.N. vs I.N. + S.C.	3.408	3.333	0.2129	0.1505	0.9564	ns
	Mouse 4	3.40824	1.90309	3.40824			S.C. vs I.N. + S.C.	2.686	3.333	0.725	0.1505	0.1048	ns
	Mouse 5	3.40824	1.90309
	Fig 2I	I.N	S.C.	I.N. + S.C.			Fig 2I
	Mouse 1	3.40824	3.10721	3.70927			Test details	Mean 1	Mean 2	SD 1	SD 2	Adjusted P value	Significance marks
	Mouse 2	3.70927	3.10721	3.40824			I.N. vs I.N. + S.C.	3.529	3.483	0.1649	0.1505	0.9804	ns
	Mouse 3	3.40824	3.10721	3.40824			S.C. vs I.N. + S.C.	2.626	3.483	0.6595	0.1505	0.0194	*
	Mouse 4	3.70927	1.90309	3.40824
	Mouse 5	3.40824	1.90309
	Fig 2J	I.N	S.C.	I.N. + S.C.
	Mouse 1	4.40824	3.40976	3.70927			Fig 2J
	Mouse 2	5.0103	3.40824	3.70927			Test details	Mean 1	Mean 2	SD 1	SD 2	Adjusted P value	Significance marks
	Mouse 3	3.40824	3.10721	3.70927			I.N. vs I.N. + S.C.	4.049	3.709	0.6509	0	0.6241	ns
	Mouse 4	3.70927	1.90309	3.70927			S.C. vs I.N. + S.C.	2.746	3.709	0.7795	0	0.0678	ns
	Mouse 5	3.70927	1.90309

## Sheet: Figure 3 
Figure 3A		I.N.	S.C.	Control
	Mouse 1	0.067	0.039	0		Fig 3A
	Mouse 2	0.0083	0.018	0.01
	Mouse 3	0.087	0.044	0.02		Test details	Mean 1	Mean 2	SD 1	SD 2	Adjusted P value	Significance marks
	Mouse 4	0.034	0.019	0.013		I.N. vs Control	0.04246	0.0086	0.0336327	0.0086487	0.2396	ns
	Mouse 5	0.016	0.028	0		S.C. vs Control	0.0296	0.0086	0.0116748	0.0086487	0.0475	*
Figure 3B		I.N.	S.C.	Control
	Mouse 1	2.67	3.25	0.49		Fig 3B
	Mouse 2	1.79	1.81	0.51
	Mouse 3	2.82	3.9	0.31		Test details	Mean 1	Mean 2	SD 1	SD 2	Adjusted P value	Significance marks
	Mouse 4	2.02	2.74	1.95		I.N. vs Control	2.27	0.864	0.448274	0.668939	0.0098	**
	Mouse 5	2.05	2.41	1.06		S.C. vs Control	2.822	0.864	0.797791	0.668939	0.003	**
Figure 3C		I.N.	S.C.	Control
	Mouse 1	0.00957	0	0.021
	Mouse 2	0.0083	0.00906	0		Fig 3C
	Mouse 3	0.087	0.07	0
	Mouse 4	0.00856	0.0097	0.013		Test details	Mean 1	Mean 2	SD 1	SD 2	Adjusted P value	Significance marks
	Mouse 5	0.00803	0.047	0.012		I.N. vs Control	0.024292	0.0092	0.0350597	0.00909395	0.5974	ns
						S.C. vs Control	0.027152	0.0092	0.0299959	0.00909395	0.4937	ns
Figure 3D		I.N.	S.C.	Control
	Mouse 1	0.00957	0.068	0.063
	Mouse 2	0.017	0.045	0.01		Fig 3D
	Mouse 3	0.078	0.044	0
	Mouse 4	0.017	0.029	0.013		Test details	Mean 1	Mean 2	SD 1	SD 2	Adjusted P value	Significance marks
	Mouse 5	0.00803	0.019	0.012		I.N. vs Control	0.02592	0.0196	0.0294059	0.0248052	0.8889	ns
						S.C. vs Control	0.041	0.0196	0.0185876	0.0248052	0.3208	ns
Figure 3E		I.N.	S.C.	Control
	Mouse 1	0.048	0.048	0.085		Fig 3E
	Mouse 2	0.025	0.036	0.051
	Mouse 3	0.019	0.00871	0.03		Test details	Mean 1	Mean 2	SD 1	SD 2	Adjusted P value	Significance marks
	Mouse 4	0.017	0.029	0.05		I.N. vs Control	0.0266	0.0432	0.0124218	0.0312042	0.4236	ns
	Mouse 5	0.024	0	0		S.C. vs Control	0.024342	0.0432	0.0197117	0.0312042	0.342	ns
Figure 3F		I.N.	S.C.	Control
	Mouse 1	0.75	0.7	0
	Mouse 2	0.042	0.045	0.02		Fig 3F
	Mouse 3	0.96	1.04	0
	Mouse 4	0.51	0.57	0.038		Test details	Mean 1	Mean 2	SD 1	SD 2	Adjusted P value	Significance marks
	Mouse 5	0.38	0.3	0.012		I.N. vs Control	0.5284	0.014	0.351543	0.0158745	0.0339	*
						S.C. vs Control	0.531	0.014	0.380368	0.0158745	0.033	*
Figure 3G		I.N.	S.C.	Control
	Mouse 1	4.46	3.61	1.1
	Mouse 2	2.38	2.38	1.1		Fig 3G
	Mouse 3	2.86	4.53	0.77
	Mouse 4	2.36	3.85	1.96		Test details	Mean 1	Mean 2	SD 1	SD 2	Adjusted P value	Significance marks
	Mouse 5	2.54	3.26	0.93		I.N. vs Control	2.92	1.172	0.883855	1.172	0.0051	**
						S.C. vs Control	3.526	1.172	0.791221	1.172	0.0005	***
Figure 3H		I.N.	S.C.	Control
	Mouse 1	0.099	0.015	0		Fig 3H
	Mouse 2	0.013	0.041	0
	Mouse 3	0.059	0.073	0		Test details	Mean 1	Mean 2	SD 1	SD 2	Adjusted P value	Significance marks
	Mouse 4	0.056	0.05	0		I.N. vs Control	0.0476	0	0.0366715	0	0.0178	*
	Mouse 5	0.011	0.056	0		S.C. vs Control	0.047	0	0.0213659	0	0.0012	**
Figure 3I		I.N.	S.C.	Control
	Mouse 1	3.85	3.57	1.08
	Mouse 2	2.88	2.68	1.23		Fig 3I
	Mouse 3	3.29	4.68	0.76
	Mouse 4	2.34	3.61	2.9		Test details	Mean 1	Mean 2	SD 1	SD 2	Adjusted P value	Significance marks
	Mouse 5	2.06	3.35	1.43		I.N. vs Control	2.884	1.48	0.719882	0.830632	0.0232	*
						S.C. vs Control	3.578	1.48	0.720049	0.830632	0.0017	**
Figure 3J		I.N.	S.C.	Control
	Mouse 1	0	0	0
	Mouse 2	0	0.014	0		Fig 3J
	Mouse 3	0.088	0.015	0.015
	Mouse 4	0	0	0.019		Test details	Mean 1	Mean 2	SD 1	SD 2	Adjusted P value	Significance marks
	Mouse 5	0	0	0		I.N. vs Control	0.0176	0.0068	0.0393548	0.00941807	0.7025	ns
						S.C. vs Control	0.0058	0.0068	0.00794984	0.00941807	0.9968	ns
Figure 3K		I.N.	S.C.	Control
	Mouse 1	0.014	0.03	0.015
	Mouse 2	0.026	0.028	0.013		Fig 3K
	Mouse 3	0.073	0.029	0.029
	Mouse 4	0.011	0.017	0		Test details	Mean 1	Mean 2	SD 1	SD 2	Adjusted P value	Significance marks
	Mouse 5	0.044	0	0.015		I.N. vs Control	0.0336	0.0144	0.0255597	0.0102859	0.1861	ns
						S.C. vs Control	0.0208	0.0144	0.0127554	0.0102859	0.7914	ns
Figure 3L		I.N.	S.C.	Control
	Mouse 1	0.071	0.075	0.06
	Mouse 2	0.039	0.014	0.04		Fig 3L
	Mouse 3	0	0.044	0.015
	Mouse 4	0.011	0.034	0		Test details	Mean 1	Mean 2	SD 1	SD 2	Adjusted P value	Significance marks
	Mouse 5	0	0.014	0.015		I.N. vs Control	0.0242	0.026	0.0306382	0.0238223	0.9917	ns
						S.C. vs Control	0.0362	0.026	0.0252824	0.0238223	0.7755	ns
Figure 3M		I.N.	S.C.	Control
	Mouse 1	1.28	1.09	0
	Mouse 2	0.077	0.26	0.04		Fig 3M
	Mouse 3	1.55	1.37	0
	Mouse 4	0.58	0.82	0.11		Test details	Mean 1	Mean 2	SD 1	SD 2	Adjusted P value	Significance marks
	Mouse 5	0.41	0.57	0.03		I.N. vs Control	0.7794	0.036	0.615225	0.0450555	0.013	ns
						S.C. vs Control	0.822	0.036	0.43344	0.0450555	0.0264	*
Figure 3N		I.N.	S.C.	Control
	Mouse 1	3.39	2.91	0.1
	Mouse 2	1.78	1.82	0.35		Fig 3N
	Mouse 3	2.94	3.57	0.073
	Mouse 4	1.84	2.88	1.29		Test details	Mean 1	Mean 2	SD 1	SD 2	Adjusted P value	Significance marks
	Mouse 5	1.67	2.58	0.47		I.N. vs Control	2.324	0.4566	0.786403	0.495079	0.0013	**
						S.C. vs Control	2.752	0.4566	0.634169	0.495079	0.0002	***

## Sheet: Figure 4
	Figure 4B	Week 2					Week 4						Week 6
		TVC-IV high	TVC-IV low	rMuV-JL2- WA1	rMuV-JL2			TVC-IV high	TVC-IV low	rMuV-JL2- WA1	rMuV-JL2			TVC-IV high	TVC-IV low	rMuV-JL2- WA1	rMuV-JL2		Fig 4B	Week 2								Week 4									Week 6
	Mouse 1	3.50515	3.80618	2	1.69897		Mouse 1	4.40824	4.40824	3.80618	1.69897		Mouse 1	4.70927	4.70927	3.80618	1.69897			Test details	Mean 1	Mean 2	SD 1	SD 2	Adjusted P value	Significance marks		Test details	Mean 1	Mean 2	SD 1	SD 2	Adjusted P value	Significance marks			Test details	Mean 1	Mean 2	SD 1	SD 2	Adjusted P value	Significance marks
	Mouse 2	1.69897	2.90309	3.80618	1.69897		Mouse 2	3.50515	2.30103	3.50515	1.69897		Mouse 2	3.80618	1.69897	3.50515	1.69897			TVC-IV high vs rMuV-JL2-WA1	2.95326	2.90309	0.97854	1.0643	0.996	ns		TVC-IV high vs rMuV-JL2-WA1	3.65566	3.44494	1.20035	1.02968	0.9403	ns			TVC-IV high vs rMuV-JL2-WA1	3.95669	3.38474	1.02084	1.01193	0.6686	ns
	Mouse 3	3.50515	4.10721	1.69897	1.69897		Mouse 3	4.70927	4.10721	1.69897	1.69897		Mouse 3	4.70927	4.10721	1.69897	1.69897			TVC- IV low vs rMuV-JL2-WA1	3.44494	2.90309	0.538499	1.0643	0.6546	ns		TVC- IV low vs rMuV-JL2-WA1	3.80618	3.44494	0.95194	1.02968	0.781	ns			TVC- IV low vs rMuV-JL2-WA1	3.86639	3.38474	1.30176	1.01193	0.7179	ns
	Mouse 4	3.50515	2.90309	2.90309	1.69897		Mouse 4	4.70927	3.50515	3.80618	1.69897		Mouse 4	5.0103	3.80618	3.50515	1.69897
	Mouse 5	3.80618	3.50515	4.10721	1.69897		Mouse 5	2.90309	4.70927	4.40824	1.69897		Mouse 5	2.90309	5.0103	4.40824	1.69897
	Mouse 6	1.69897					Mouse 6	1.69897					Mouse 6	2.60206
	Figure 4C
		Week 2					Week 4						Week 6
		TVC-IV high	TVC-IV low	rMuV-JL2- WA1	rMuV-JL2			TVC-IV high	TVC-IV low	rMuV-JL2- WA1	rMuV-JL2			TVC-IV high	TVC-IV low	rMuV-JL2- WA1	rMuV-JL2		Fig 4C	Week 2								Week 4									Week 6
	Mouse 1	3.50515	1.69897	4.10721	1.69897		Mouse 1	4.70927	4.70927	3.80618	1.69897		Mouse 1	4.70927	4.70927	3.80618	1.69897			Test details	Mean 1	Mean 2	SD 1	SD 2	Adjusted P value	Significance marks		Test details	Mean 1	Mean 2	SD 1	SD 2	Adjusted P value	Significance marks			Test details	Mean 1	Mean 2	SD 1	SD 2	Adjusted P value	Significance marks
	Mouse 2	1.69897	3.80618	1.69897	1.69897		Mouse 2	3.80618	2.60206	1.69897			Mouse 2	3.80618	2.30103	3.50515	1.69897			TVC-IV high vs rMuV-JL2-WA1	2.65223	2.72247	1.05002	1.077	0.9912	ns		TVC-IV high vs rMuV-JL2-WA1	3.90652	3.38474	1.22895	1.03407	0.6718	ns			TVC-IV high vs rMuV-JL2-WA1	4.05704	3.32453	0.794552	1.01193	0.3614	ns
	Mouse 3	3.50515	2.90309	3.50515	1.69897		Mouse 3	5.0103	4.40824	1.69897	1.69897		Mouse 3	4.40824	4.10721	1.69897	1.69897			TVC- IV low vs rMuV-JL2-WA1	3.08371	2.72247	0.942373	1.077	0.799	ns		TVC- IV low vs rMuV-JL2-WA1	4.047	3.38474	0.984695	1.03407	0.5054	ns			TVC- IV low vs rMuV-JL2-WA1	3.38474	3.32453	1.03407	1.01193	0.5197	ns
	Mouse 4	3.80618	4.10721	1.69897	1.69897		Mouse 4	4.70927	3.50515	1.69897	1.69897		Mouse 4	5.0103	3.80618	3.20412	1.69897
	Mouse 5	1.69897	2.90309	2.60206	1.69897		Mouse 5	3.50515	5.0103	1.69897	1.69897		Mouse 5	3.50515	5.0103	4.40824	1.69897
	Mouse 6	1.69897					Mouse 6	1.69897					Mouse 6	2.90309
	Figure 4D
		Week 2					Week 4						Week 6
		TVC-IV high	TVC-IV low	rMuV-JL2- WA1	rMuV-JL2			TVC-IV high	TVC-IV low	rMuV-JL2- WA1	rMuV-JL2			TVC-IV high	TVC-IV low	rMuV-JL2- WA1	rMuV-JL2
	Mouse 1	4.10721	4.10721	1.69897	1.69897		Mouse 1	4.70927	4.70927	3.20412	1.69897		Mouse 1	4.70927	4.70927	2.90309	1.69897		Fig 4D	Week 2								Week 4									Week 6
	Mouse 2	3.50515	2.30103	2.90309	1.69897		Mouse 2	4.10721	2.30103	3.80618	1.69897		Mouse 2	4.10721	2.60206	3.80618	1.69897			Test details	Mean 1	Mean 2	SD 1	SD 2	Adjusted P value	Significance marks		Test details	Mean 1	Mean 2	SD 1	SD 2	Adjusted P value	Significance marks			Test details	Mean 1	Mean 2	SD 1	SD 2	Adjusted P value	Significance marks
	Mouse 3	4.10721	3.80618	1.69897	1.69897		Mouse 3	4.70927	4.40824	1.69897	1.69897		Mouse 3	4.40824	4.40824	1.69897	1.69897			TVC-IV high vs rMuV-JL2-WA1	3.25429	2.30103	1.23996	0.851441	0.2746	ns		TVC-IV high vs rMuV-JL2-WA1	4.00687	3.20412	0.964549	1.02084	0.3495	ns			TVC-IV high vs rMuV-JL2-WA1	4.05704	3.20412	0.72289	1.02084	0.2618	ns
	Mouse 4	4.40824	2	1.69897	1.69897		Mouse 4	4.70927	4.10721	2.90309	1.69897		Mouse 4	4.70927	4.10721	3.20412	1.69897			TVC- IV low vs rMuV-JL2-WA1	3.0235	2.30103	0.918018	0.851441	0.3712	ns		TVC- IV low vs rMuV-JL2-WA1	4.10721	3.20412	1.0643	1.02084	0.3347	ns			TVC- IV low vs rMuV-JL2-WA1	4.16742	3.20412	0.937553	1.02084	0.2609	ns
	Mouse 5	1.69897	2.90309	3.50515	1.69897		Mouse 5	2.30103	5.0103	4.40824	1.69897		Mouse 5	2.90309	5.0103	4.40824	1.69897
	Mouse 6	1.69897					Mouse 6	3.50515					Mouse 6	3.50515
	Figure 4E
		Week 2					Week 4						Week 6
		TVC-IV high	TVC-IV low	rMuV-JL2- WA1	rMuV-JL2			TVC-IV high	TVC-IV low	rMuV-JL2- WA1	rMuV-JL2			TVC-IV high	TVC-IV low	rMuV-JL2- WA1	rMuV-JL2
	Mouse 1	2.60206	3.20412	1.69897	1.69897		Mouse 1	4.40824	4.40824	2.90309	1.69897		Mouse 1	4.70927	4.70927	2.90309	1.69897
	Mouse 2	1.69897	2.60206	2.60206	1.69897		Mouse 2	4.50515	2.60206	3.20412	1.69897		Mouse 2	4.10721	2.30103	3.80618	1.69897		Fig 4E	Week 2								Week 4									Week 6
	Mouse 3	2.60206	3.20412	1.69897	1.69897		Mouse 3	4.10721	3.80618	1.69897	1.69897		Mouse 3	4.70927	4.10721	1.69897	1.69897			Test details	Mean 1	Mean 2	SD 1	SD 2	Adjusted P value	Significance marks		Test details	Mean 1	Mean 2	SD 1	SD 2	Adjusted P value	Significance marks			Test details	Mean 1	Mean 2	SD 1	SD 2	Adjusted P value	Significance marks
	Mouse 4	2.90309	2.60206	1.69897	1.69897		Mouse 4	4.40824	3.80618	3.20412	1.69897		Mouse 4	4.70927	3.80618	3.50515	1.69897			TVC-IV high vs rMuV-JL2-WA1	2.20069	2.18062	0.560487	0.693023	0.998	ns		TVC-IV high vs rMuV-JL2-WA1	3.77216	3.08371	1.07964	0.966114	0.4576	ns			TVC-IV high vs rMuV-JL2-WA1	4.15738	3.20412	0.670876	0.95194	0.1701	ns
	Mouse 5	1.69897	2.60206	3.20412	1.69897		Mouse 5	1.69897	4.70927	4.40824	1.69897		Mouse 5	3.20412	4.70927	4.10721	1.69897			TVC- IV low vs rMuV-JL2-WA1	2.84288	2.18062	0.329762	0.693023	0.1728	ns		TVC- IV low vs rMuV-JL2-WA1	3.86639	3.08371	0.807748	0.966114	0.3271	ns			TVC- IV low vs rMuV-JL2-WA1	3.92659	3.20412	0.989286	0.95194	0.428	ns
	Mouse 6	1.69897					Mouse 6	3.50515					Mouse 6	3.50515
	Figure 4F
		TVC-IV high	TVC-IV low	rMuV-JL2- WA1	rMuV-JL2
	Mouse 1	2.40824	3.31133	1.50515	1.69897		Fig 4F
	Mouse 2	0.60206	0.60206	0.60206	1.69897			Test details	Mean 1	Mean 2	SD 1	SD 2	Adjusted P value	Significance marks
	Mouse 3	3.0103	3.61236	0.60206	1.69897			TVC-IV high vs rMuV-JL2-WA1	1.706	1.323	1.229	0.691	0.842	ns
	Mouse 4	0.60206	3.61236	2.1	1.69897			TVC- IV low vs rMuV-JL2-WA1	2.95	1.323	1.319	0.691	0.0932	ns
	Mouse 5	0.60206	3.61172	1.80618	1.69897
	Mouse 6	3.0103

## Sheet: Figure 5
									Fig.5
Fig.5A
Test details	Mean 1	Mean 2	Adjusted P Value	Significance marks						MMM vector					TVC-IV (High)						TVC-IV (Low)					rMuV-JL2-WA1
MMM Vector vs. TVC-IV (High)	2.258	18.85	9.0138e-06	****					Fig.5A	1.28	2.35	1.14	3.28	3.24	19.9	12.8	24.5	20.2	19.7	16	15.3	16.4	24.8	28.9	26.7	12.9	8.96	8.27	9.95	10.3
MMM Vector vs. TVC-IV (Low)	2.258	22.42	1.1974e-06	****					Fig.5B	0	0	0.038	0.13	0.028	0.2	0.13	0.11	0.17	0.17	0.015	0.089	0.094	0.076	0.13	0.091	0.22	0.049	0.17	0.17	0.034
MMM Vector vs. rMuV-JL2-WA1	2.258	10.08	0.0233482	*					Fig.5C	0.069	0.16	0	0.043	0.8	0.81	0.4	1.31	1.54	0.25	0.57	0.87	0.52	1.49	1.52	1.65	0.099	0.097	0.17	0.1	0.19
TVC-IV (High) vs. TVC-IV (Low)	18.85	22.42	0.438295	ns					Fig.5D	0	0	0.038	0	0.037	0.04	0	0.042	0.027	0.032	0.073	0.044	0.031	0	0.075	0.028	0.022	0.049	0.067	0.025	0.034
TVC-IV (High) vs. rMuV-JL2-WA1	18.85	10.08	0.0073976	**					Fig.5E	0.17	0.22	0.12	0.43	0.6	5.89	3.16	6.05	4.38	5.03	3.79	2.47	3.53	4.99	7.21	6.66	2.64	1.71	1.51	2.03	2.36
TVC-IV (Low) vs. rMuV-JL2-WA1	22.42	10.08	0.000479548	***					Fig.5F	0	0	0.00414	0.017	0.00517	0.059	0.033	0.027	0.037	0.044	0.00344	0.014	0.02	0.015	0.032	0.023	0.045	0.00927	0.031	0.036	0.00792
Fig.5B									Fig.5G	0.00886	0.015	0	0.00568	0.15	0.24	0.099	0.32	0.33	0.063	0.13	0.14	0.11	0.3	0.38	0.41	0.02	0.019	0.031	0.02	0.044
Test details	Mean 1	Mean 2	Adjusted P Value	Significance marks					Fig.5H	0	0	0.00414	0	0.0069	0.012	0	0.01	0.00589	0.00828	0.017	0.00713	0.00673	0	0.019	0.00691	0.0045	0.00927	0.012	0.00508	0.00792
MMM Vector vs. TVC-IV (High)	0.0392	0.1325	0.0866	ns					Fig.5I	0.27	0.43	0.4	0.11	0.37	9.53	25.6	21.2	25.3	25.2	22.8	17.3	20.3	21.2	25.9	26.4	25.5	15.6	17.9	18	18.9
MMM Vector vs. TVC-IV (Low)	0.0392	0.096	0.4651	ns					Fig.5J	0.061	0.066	0.045	0.016	0.042	1.19	4.68	3.15	5.12	6.75	4.89	3.46	4.25	3.29	4.88	4.75	4.17	3.47	3.21	4.57	2.81
MMM Vector vs. rMuV-JL2-WA1	0.0392	0.1286	0.1271	ns					Fig.5K	0.01	0	0	0	0	0.031	0.12	0.15	0.14	0.043	0.067	0.55	0.33	0.18	0.35	0.088	0.22	0.32	0.13	0.5	0.21
TVC-IV (High) vs. TVC-IV (Low)	0.1325	0.096	0.7517	ns					Fig.5L	0.00236	0	0	0	0	0.00391	0.023	0.022	0.028	0.011	0.014	0.11	0.069	0.028	0.067	0.016	0.035	0.072	0.023	0.13	0.031
TVC-IV (High) vs. rMuV-JL2-WA1	0.1325	0.1286	0.9995	ns
TVC-IV (Low) vs. rMuV-JL2-WA1	0.096	0.1286	0.8277	ns
Fig.5C
Test details	Mean 1	Mean 2	Adjusted P Value	Significance marks
MMM Vector vs. TVC-IV (High)	0.2144	0.8133	0.1018	ns
MMM Vector vs. TVC-IV (Low)	0.2144	1.21	0.0054	**
MMM Vector vs. rMuV-JL2-WA1	0.2144	0.1312	0.9874	ns
TVC-IV (High) vs. TVC-IV (Low)	0.8133	1.21	0.387	ns
TVC-IV (High) vs. rMuV-JL2-WA1	0.8133	0.1312	0.0533	ns
TVC-IV (Low) vs. rMuV-JL2-WA1	1.21	0.1312	0.0027	**
Fig.5D
Test details	Mean 1	Mean 2	Adjusted P Value	Significance marks
MMM Vector vs. TVC-IV (High)	0.015	0.03567	0.462	ns
MMM Vector vs. TVC-IV (Low)	0.015	0.0356	0.5009	ns
MMM Vector vs. rMuV-JL2-WA1	0.015	0.0394	0.3591	ns
TVC-IV (High) vs. TVC-IV (Low)	0.03567	0.0356	>0.9999	ns
TVC-IV (High) vs. rMuV-JL2-WA1	0.03567	0.0394	0.9929	ns
TVC-IV (Low) vs. rMuV-JL2-WA1	0.0356	0.0394	0.9934	ns
Fig.5E
Test details	Mean 1	Mean 2	Adjusted P Value	Significance marks
MMM Vector vs. TVC-IV (High)	0.308	4.717	5.841e-05	****
MMM Vector vs. TVC-IV (Low)	0.308	4.972	5.014e-05	****
MMM Vector vs. rMuV-JL2-WA1	0.308	2.05	0.131364	ns
TVC-IV (High) vs. TVC-IV (Low)	4.717	4.972	0.984012	ns
TVC-IV (High) vs. rMuV-JL2-WA1	4.717	2.05	0.00841146	**
TVC-IV (Low) vs. rMuV-JL2-WA1	4.972	2.05	0.00573854	**
Fig.5F
Test details	Mean 1	Mean 2	Adjusted P Value	Significance marks
MMM Vector vs. TVC-IV (High)	0.005262	0.03391	0.015	*
MMM Vector vs. TVC-IV (Low)	0.005262	0.0208	0.3134	ns
MMM Vector vs. rMuV-JL2-WA1	0.005262	0.02584	0.1223	ns
TVC-IV (High) vs. TVC-IV (Low)	0.03391	0.0208	0.4186	ns
TVC-IV (High) vs. rMuV-JL2-WA1	0.03391	0.02584	0.7686	ns
TVC-IV (Low) vs. rMuV-JL2-WA1	0.0208	0.02584	0.937	ns
Fig.5G
Test details	Mean 1	Mean 2	Adjusted P Value	Significance marks
MMM Vector vs. TVC-IV (High)	0.03591	0.197	0.0594	ns
MMM Vector vs. TVC-IV (Low)	0.03591	0.268	0.0071	**
MMM Vector vs. rMuV-JL2-WA1	0.03591	0.0268	0.9988	ns
TVC-IV (High) vs. TVC-IV (Low)	0.197	0.268	0.6269	ns
TVC-IV (High) vs. rMuV-JL2-WA1	0.197	0.0268	0.0438	*
TVC-IV (Low) vs. rMuV-JL2-WA1	0.268	0.0268	0.0052	**
Fig.5H
Test details	Mean 1	Mean 2	Adjusted P Value	Significance marks
MMM Vector vs. TVC-IV (High)	0.002208	0.008862	0.1688	ns
MMM Vector vs. TVC-IV (Low)	0.002208	0.007954	0.3063	ns
MMM Vector vs. rMuV-JL2-WA1	0.002208	0.007754	0.335	ns
TVC-IV (High) vs. TVC-IV (Low)	0.008862	0.007954	0.9905	ns
TVC-IV (High) vs. rMuV-JL2-WA1	0.008862	0.007754	0.9831	ns
TVC-IV (Low) vs. rMuV-JL2-WA1	0.007954	0.007754	>0.9999	ns
Fig.5I
Test details	Mean 1	Mean 2	Adjusted P Value	Significance marks
MMM Vector vs. TVC-IV (High)	0.316	21.61	1.2465e-06	****
MMM Vector vs. TVC-IV (Low)	0.316	22.22	1.5314e-06	****
MMM Vector vs. rMuV-JL2-WA1	0.316	19.18	1.10673e-05	****
TVC-IV (High) vs. TVC-IV (Low)	21.61	22.22	0.995	ns
TVC-IV (High) vs. rMuV-JL2-WA1	21.61	19.18	0.7818	ns
TVC-IV (Low) vs. rMuV-JL2-WA1	22.22	19.18	0.6748	ns
Fig.5J
Test details	Mean 1	Mean 2	Adjusted P Value	Significance marks
MMM Vector vs. TVC-IV (High)	0.046	4.297	6.0745e-05	****
MMM Vector vs. TVC-IV (Low)	0.046	4.126	0.0002	***
MMM Vector vs. rMuV-JL2-WA1	0.046	3.646	0.0006	***
TVC-IV (High) vs. TVC-IV (Low)	4.297	4.126	0.9946	ns
TVC-IV (High) vs. rMuV-JL2-WA1	4.297	3.646	0.7853	ns
TVC-IV (Low) vs. rMuV-JL2-WA1	4.126	3.646	0.9098	ns
Fig.5K
Test details	Mean 1	Mean 2	Adjusted P Value	Significance marks
MMM Vector vs. TVC-IV (High)	0.002	0.09183	0.5718	ns
MMM Vector vs. TVC-IV (Low)	0.002	0.2996	0.0035	**
MMM Vector vs. rMuV-JL2-WA1	0.002	0.276	0.0069	**
TVC-IV (High) vs. TVC-IV (Low)	0.09183	0.2996	0.0352	*
TVC-IV (High) vs. rMuV-JL2-WA1	0.09183	0.276	0.0688	ns
TVC-IV (Low) vs. rMuV-JL2-WA1	0.2996	0.276	0.9873	ns
Fig.5L
Test details	Mean 1	Mean 2	Adjusted P Value	Significance marks
MMM Vector vs. TVC-IV (High)	0.000472	0.01699	0.7756	ns
MMM Vector vs. TVC-IV (Low)	0.000472	0.058	0.0251	*
MMM Vector vs. rMuV-JL2-WA1	0.000472	0.0582	0.0245	*
TVC-IV (High) vs. TVC-IV (Low)	0.01699	0.058	0.1204	ns
TVC-IV (High) vs. rMuV-JL2-WA1	0.01699	0.0582	0.1179	ns
TVC-IV (Low) vs. rMuV-JL2-WA1	0.058	0.0582	>0.9999	ns

## Sheet: Figure 6
	Figure 6B
		Week 2							Week 5							Week 7
		TVC-V	TVC-VI	rMuV-JL2-B.1.617.2	MMM vector				TVC-V	TVC-VI	rMuV-JL2-B.1.617.2	MMM vector				TVC-V	TVC-VI	rMuV-JL2-B.1.617.2	MMM vector
	Hamster 1	3.20412	3.50515	3.80618	2			Hamster 1	4.70927	5.31133	3.80618	2			Hamster 1	4.70927	4.70927	3.20412	2
	Hamster 2	4.10721	3.80618	2	2			Hamster 2	5.0103	5.0103	2	2			Hamster 2	5.0103	4.70927	2	2			Fig 6B	Week 2								Week 5									Week 7
	Hamster 3	4.40824	3.80618	2.60206	2			Hamster 3	5.0103	5.0103	4.40824	2			Hamster 3	4.70927	5.0103	4.10721	2				Test details	Mean 1	Mean 2	SD 1	SD 2	Adjusted P value	Significance marks		Test details	Mean 1	Mean 2	SD 1	SD 2	Adjusted P value	Significance marks			Test details	Mean 1	Mean 2	SD 1	SD 2	Adjusted P value	Significance marks
	Hamster 4	4.40824	3.50515	3.50515	2			Hamster 4	4.70927	4.70927	3.80618	2			Hamster 4	4.70927	4.70927	4.10721	2				TVC-V vs rMuV-JL2-B.1.617.2	3.89292	2.54185	0.576992	0.761552	0.0389	*		TVC-V vs rMuV-JL2-B.1.617.2	4.70927	3.41484	0.19707	0.875348	0.0389	*			TVC-V vs rMuV-JL2-B.1.617.2	4.15738	3.29443	0.211844	0.751571	0.0389	*
	Hamster 5	4.10721	4.40824	2	2			Hamster 5	4.70927	5.0103	3.80618	2			Hamster 5	5.0103	5.0103	3.50515	2				TVC-VI vs rMuV-JL2-B.1.617.2	3.70584	2.54185	0.388628	0.761552	0.0356	*		TVC-VI vs rMuV-JL2-B.1.617.2	4.88989	3.41484	0.274015	0.875348	0.0356	*			TVC-VI vs rMuV-JL2-B.1.617.2	3.92659	3.29443	0.178696	0.751571	0.0356	*
	Hamster 6	2.90309	4.10721	2	2			Hamster 6	4.70927	5.0103	2.60206	2			Hamster 6	4.70927	5.0103	3.20412	2
	Hamster 7	4.40824	4.10721	3.50515	2			Hamster 7	4.70927	5.31133	3.80618	2			Hamster 7	4.40824	5.0103	3.80618	2
	Hamster 8	5.10721	3.80618	2	2			Hamster 8	4.70927	4.70927	3.80618	2			Hamster 8	4.40824	4.70927	3.50515	2
	Hamster 9	3.80618	3.80618	2	2			Hamster 9	4.70927	5.0103	2	2			Hamster 9	4.70927	4.70927	2	2
	Hamster 10	3.80618	3.20412	2	2			Hamster 10	4.40824	4.40824	4.10721	2			Hamster 10	4.70927	4.70927	3.50515	2
	Hamster 11	3.20412	3.80618		2			Hamster 11	4.70927	5.0103		2			Hamster 11	4.40824	5.0103		2
	Hamster 12	3.80618	3.20412		2			Hamster 12	5.0103	4.40824		2			Hamster 12	4.70927	4.40824		2
	Hamster 13	3.50515	3.20412		2			Hamster 13	4.40824	4.70927		2			Hamster 13	4.40824	4.70927		2
	Hamster 14	4.10721	3.20412		2			Hamster 14	4.70927	5.0103		2			Hamster 14	5.0103	4.70927		2
	Hamster 15	3.50515	4.10721		2			Hamster 15	4.40824	4.70927		2			Hamster 15	4.70927	4.70927		2
	Figure 6C
		Week 2							Week 5							Week 7
		TVC-V	TVC-VI	rMuV-JL2-B.1.617.2	MMM vector				TVC-V	TVC-VI	rMuV-JL2-B.1.617.2	MMM vector				TVC-V	TVC-VI	rMuV-JL2-B.1.617.2	MMM vector
	Hamster 1	3.50515	2.90309	3.50515	2			Hamster 1	5.0103	5.31133	3.80618	2			Hamster 1	5.31133	4.70927	3.20412	2			Fig 6C	Week 2								Week 5									Week 7
	Hamster 2	3.50515	3.80618	2	2			Hamster 2	5.0103	5.31133	2.60206	2			Hamster 2	5.31133	4.70927	2	2				Test details	Mean 1	Mean 2	SD 1	SD 2	Adjusted P value	Significance marks		Test details	Mean 1	Mean 2	SD 1	SD 2	Adjusted P value	Significance marks			Test details	Mean 1	Mean 2	SD 1	SD 2	Adjusted P value	Significance marks
	Hamster 3	3.80618	3.50515	2.60206	2			Hamster 3	5.31133	5.31133	4.70927	2			Hamster 3	5.31133	5.0103	4.10721	2				TVC-V vs rMuV-JL2-B.1.617.2	3.36467	2.63216	0.357393	0.65723	0.001467	**		TVC-V vs rMuV-JL2-B.1.617.2	5.05044	3.74597	0.155451	0.883933	1e-05	****			TVC-V vs rMuV-JL2-B.1.617.2	5.29126	3.29443	0.0777256	0.751571	1.36798e-07	****
	Hamster 4	3.80618	2.90309	3.50515	2			Hamster 4	5.0103	5.0103	4.40824	2			Hamster 4	5.31133	4.70927	4.10721	2				TVC- VI vs rMuV-JL2-B.1.617.2	3.52522	2.63216	0.502003	0.65723	0.000811	***		TVC-VI vs rMuV-JL2-B.1.617.2	5.13071	3.74597	0.249277	0.883933	7e-06	****			TVC-VI vs rMuV-JL2-B.1.617.2	4.78954	3.29443	0.178696	0.751571	1.36798e-07	****
	Hamster 5	3.20412	4.40824	2.30103	2			Hamster 5	5.31133	5.31133	4.40824	2			Hamster 5	5.31133	5.0103	3.50515	2
	Hamster 6	2.90309	3.80618	2	2			Hamster 6	5.0103	5.31133	3.20412	2			Hamster 6	5.31133	5.0103	3.20412	2
	Hamster 7	3.50515	4.10721	3.20412	2			Hamster 7	5.0103	5.31133	4.40824	2			Hamster 7	5.0103	5.0103	3.80618	2
	Hamster 8	3.50515	3.50515	2	2			Hamster 8	5.0103	4.70927	3.80618	2			Hamster 8	5.31133	4.70927	3.50515	2
	Hamster 9	3.80618	3.80618	2	2			Hamster 9	5.0103	5.31133	2	2			Hamster 9	5.31133	4.70927	2	2
	Hamster 10	3.20412	2.90309	3.20412	2			Hamster 10	5.0103	4.70927	4.10721	2			Hamster 10	5.31133	4.70927	3.50515	2
	Hamster 11	2.90309	3.80618		2			Hamster 11	5.0103	5.31133		2			Hamster 11	5.31133	5.0103		2
	Hamster 12	3.20412	2.90309		2			Hamster 12	5.31133	4.70927		2			Hamster 12	5.31133	4.40824		2
	Hamster 13	2.90309	3.20412		2			Hamster 13	5.0103	5.0103		2			Hamster 13	5.31133	4.70927		2
	Hamster 14	3.80618	3.20412		2			Hamster 14	5.0103	5.0103		2			Hamster 14	5.31133	4.70927		2
	Hamster 15	2.90309	4.10721		2			Hamster 15	4.70927	5.31133		2			Hamster 15	5.31133	4.70927		2
	Figure 6D
		Week 2							Week 5							Week 7
		TVC-V	TVC-VI	rMuV-JL2-B.1.617.2	MMM vector				TVC-V	TVC-VI	rMuV-JL2-B.1.617.2	MMM vector				TVC-V	TVC-VI	rMuV-JL2-B.1.617.2	MMM vector
	Hamster 1	3.50515	2.90309	3.50515	2			Hamster 1	4.40824	4.70927	3.80618	2			Hamster 1	4.70927	4.70927	3.80618	2			Fig 6D	Week 2								Week 5									Week 7
	Hamster 2	3.50515	3.80618	2	2			Hamster 2	4.70927	4.40824	2.30103	2			Hamster 2	5.0103	5.0103	2.90309	2				Test details	Mean 1	Mean 2	SD 1	SD 2	Adjusted P value	Significance marks		Test details	Mean 1	Mean 2	SD 1	SD 2	Adjusted P value	Significance marks			Test details	Mean 1	Mean 2	SD 1	SD 2	Adjusted P value	Significance marks
	Hamster 3	4.10721	3.50515	2.30103	2			Hamster 3	5.0103	4.40824	4.10721	2			Hamster 3	5.0103	5.31133	4.40824	2				TVC-V vs rMuV-JL2-B.1.617.2	3.52522	2.90309	0.310902	0.634627	0.003319	**		TVC-V vs rMuV-JL2-B.1.617.2	4.58886	3.38474	0.221795	0.653388	1e-06	****			TVC-V vs rMuV-JL2-B.1.617.2	4.88989	3.77608	0.190388	0.756911	1.4e-05	****
	Hamster 4	3.80618	2.90309	3.20412	2			Hamster 4	4.70927	4.40824	3.80618	2			Hamster 4	5.0103	5.0103	4.40824	2				TVC- VI vs rMuV-JL2-B.1.617.2	3.36467	2.90309	0.467278	0.634627	0.047119	*		TVC- VI vs rMuV-JL2-B.1.617.2	4.40824	3.38474	0.227557	0.653388	1e-05	****			TVC- VI vs rMuV-JL2-B.1.617.2	4.97016	3.77608	0.275586	0.756911	1e-05	****
	Hamster 5	3.50515	4.10721	2.60206	2			Hamster 5	4.70927	4.70927	3.80618	2			Hamster 5	5.31133	5.0103	4.10721	2
	Hamster 6	3.20412	3.50515	2.90309	2			Hamster 6	4.70927	4.70927	2.90309	2			Hamster 6	5.0103	5.31133	3.80618	2
	Hamster 7	3.80618	3.80618	3.50515	2			Hamster 7	4.70927	4.70927	3.50515	2			Hamster 7	4.70927	5.31133	4.10721	2
	Hamster 8	3.80618	3.50515	3.50515	2			Hamster 8	4.70927	4.10721	3.50515	2			Hamster 8	4.70927	4.70927	4.10721	2
	Hamster 9	3.50515	3.50515	2	2			Hamster 9	4.40824	4.40824	2.30103	2			Hamster 9	4.70927	5.0103	2	2
	Hamster 10	3.50515	3.20412	3.50515	2			Hamster 10	4.40824	4.10721	3.80618	2			Hamster 10	4.70927	4.40824	4.10721	2
	Hamster 11	3.20412	3.50515		2			Hamster 11	4.40824	4.40824		2			Hamster 11	4.70927	5.0103		2
	Hamster 12	3.50515	3.20412		2			Hamster 12	4.70927	4.10721		2			Hamster 12	5.0103	4.70927		2
	Hamster 13	2.90309	2.30103		2			Hamster 13	4.10721	4.40824		2			Hamster 13	4.70927	5.0103		2
	Hamster 14	3.80618	2.90309		2			Hamster 14	4.70927	4.10721		2			Hamster 14	5.0103	4.70927		2
	Hamster 15	3.20412	3.80618		2			Hamster 15	4.40824	4.40824		2			Hamster 15	5.0103	5.31133		2
	Figure 6E
		Week 2							Week 5							Week 7
		TVC-V	TVC-VI	rMuV-JL2-B.1.617.2	MMM vector				TVC-V	TVC-VI	rMuV-JL2-B.1.617.2	MMM vector				TVC-V	TVC-VI	rMuV-JL2-B.1.617.2	MMM vector
	Hamster 1	2.60206	2.30103	2.30103	2			Hamster 1	4.40824	4.40824	2.30103	2			Hamster 1	4.40824	4.40824	3.50515	2
	Hamster 2	2.60206	2.60206	2	2			Hamster 2	4.10721	4.40824	2	2			Hamster 2	4.70927	4.70927	2.60206	2			Fig 6E	Week 2								Week 5									Week 7
	Hamster 3	2.90309	2.90309	2	2			Hamster 3	4.40824	4.40824	3.50515	2			Hamster 3	4.70927	4.70927	4.10721	2				Test details	Mean 1	Mean 2	SD 1	SD 2	Adjusted P value	Significance marks		Test details	Mean 1	Mean 2	SD 1	SD 2	Adjusted P value	Significance marks			Test details	Mean 1	Mean 2	SD 1	SD 2	Adjusted P value	Significance marks
	Hamster 4	2.60206	2.30103	2	2			Hamster 4	3.80618	3.80618	3.20412	2			Hamster 4	4.70927	4.40824	4.10721	2				TVC-V vs rMuV-JL2-B.1.617.2	2.54185	2.15051	0.233177	0.255826	0.000627	***		TVC-V vs rMuV-JL2-B.1.617.2	3.96673	2.78268	0.298149	0.621805	2e-06	****			TVC-V vs rMuV-JL2-B.1.617.2	4.56879	3.65566	0.155451	0.589384	7e-06	****
	Hamster 5	2.60206	3.50515	2	2			Hamster 5	3.80618	4.40824	3.20412	2			Hamster 5	4.70927	4.40824	3.80618	2				TVC- VI vs rMuV-JL2-B.1.617.2	2.7024	2.15051	0.435739	0.255826	0.001518	**		TVC- VI vs rMuV-JL2-B.1.617.2	4.047	2.78268	0.675044	0.621805	9.1e-05	***			TVC- VI vs rMuV-JL2-B.1.617.2	4.629	3.65566	0.211844	0.589384	5e-06	****
	Hamster 6	2.30103	3.20412	2	2			Hamster 6	3.80618	4.70927	2	2			Hamster 6	4.70927	5.0103	3.80618	2
	Hamster 7	2.60206	3.20412	2.60206	2			Hamster 7	4.40824	4.70927	3.20412	2			Hamster 7	4.40824	5.0103	4.10721	2
	Hamster 8	2.60206	2.90309	2	2			Hamster 8	3.80618	2	3.20412	2			Hamster 8	4.40824	4.40824	3.80618	2
	Hamster 9	2.60206	2.60206	2	2			Hamster 9	3.80618	4.40824	2	2			Hamster 9	4.40824	4.70927	2.60206	2
	Hamster 10	2.60206	2	2.60206	2			Hamster 10	3.80618	3.80618	3.20412	2			Hamster 10	4.40824	4.40824	4.10721	2
	Hamster 11	2	2.60206		2			Hamster 11	3.80618	4.40824		2			Hamster 11	4.70927	4.70927		2
	Hamster 12	2.30103	2.30103		2			Hamster 12	3.80618	3.50515		2			Hamster 12	4.40824	4.40824		2
	Hamster 13	2.60206	2.30103		2			Hamster 13	3.50515	3.80618		2			Hamster 13	4.40824	4.70927		2
	Hamster 14	2.90309	2.60206		2			Hamster 14	4.40824	3.80618		2			Hamster 14	4.70927	4.70927		2
	Hamster 15	2.30103	3.20412		2			Hamster 15	3.80618	4.10721		2			Hamster 15	4.70927	4.70927		2
	Figure 6F
		Week 2
		TVC-V	TVC-VI	rMuV-JL2-B.1.617.2	MMM vector
	Hamster 1	3.50515	4.10721	2.60206	1.69897		Figure 6F
	Hamster 2	3.80618	3.50515	1.69897	1.69897		Test details	Mean 1	Mean 2	SD 1	SD 2	Adjusted P value	Significance marks
	Hamster 3	3.50515	3.50515	3.20412	1.69897		TVC-V vs rMuV-JL2-B.1.617.2	3.485	2.421	0.266	0.5347	2.17558e-23	****
	Hamster 4	3.80618	3.20412	2.90309	1.69897		TVC- VI vs rMuV-JL2-B.1.617.2	3.545	2.421	0.2981	0.5347	2.17558e-23	****
	Hamster 5	3.50515	3.80618	2.60206	1.69897
	Hamster 6	3.50515	3.80618	1.69897	1.69897
	Hamster 7	3.50515	4.10721	2.60206	1.69897
	Hamster 8	3.50515	3.20412	2.60206	1.69897
	Hamster 9	3.50515	3.50515	1.69897	1.69897
	Hamster 10	2.90309	3.20412	2.60206	1.69897
	Hamster 11	3.50515	3.50515		1.69897
	Hamster 12	3.80618	3.20412		1.69897
	Hamster 13	2.90309	3.50515		1.69897
	Hamster 14	3.50515	3.50515		1.69897
	Hamster 15	3.50515	3.50515		1.69897
	Figure 6G
		Week 2
		TVC-V	TVC-VI	rMuV-JL2-B.1.617.2	MMM vector		Figure 6G
	Hamster 1	3.50515	3.50515	2.30103	1.69897		Test details	Mean 1	Mean 2	SD 1	SD 2	Adjusted P value	Significance marks
	Hamster 2	3.80618	3.50515	1.69897	1.69897		TVC-V vs rMuV-JL2-B.1.617.2	3.505	2.331	0.1971	0.4362	2.17558e-23	****
	Hamster 3	3.50515	3.80618	2.90309	1.69897		TVC- VI vs rMuV-JL2-B.1.617.2	3.632	2.331	0.3154	0.4362	2.17558e-23	****
	Hamster 4	3.50515	3.20412	2.90309	1.69897
	Hamster 5	3.80618	3.80618	2.30103	1.69897
	Hamster 6	3.50515	3.80618	2	1.69897
	Hamster 7	3.50515	3.80618	2.60206	1.69897
	Hamster 8	3.20412	3.20412	2.30103	1.69897
	Hamster 9	3.50515	3.50515	1.69897	1.69897
	Hamster 10	3.50515	3.50515	2.60206	1.69897
	Hamster 11	3.20412	3.80618		1.69897
	Hamster 12	3.50515	3.50515		1.69897
	Hamster 13	3.20412	4.50515		1.69897
	Hamster 14	3.80618	3.50515		1.69897
	Hamster 15	3.50515	3.50515		1.69897
	Figure 6H																	Figure 6H
		D614G	B.1.1.7	B.1.351	B.1.617.2	BA.1	BA.4/5			D614G	B.1.1.7	B.1.351	B.1.617.2	BA.1	BA.4/5			Test details	Mean 1	Mean 2	SD 1	SD 2	Adjusted P value	Significance marks			Test details	Mean 1	Mean 2	SD 1	SD 2	Adjusted P value	Significance marks
	Hamster 1	647.249	321.75	40	130.685	40	40		Hamster 1	5065.86	4773.27	542.005	1376.08	1541.54	1750.09			D614G vs. B.1.17	2639	1640	3106	1804	0.0834	ns			D614G vs. B.1.17	3744	2699	3065	2543	0.5662	ns
	Hamster 2	11896.3	7002.8	2838.49	4950.5	182.216	330.907		Hamster 2	3109.45	2635.05	300.12	279.955	67.3401	151.745			D614G vs. B.1.351	2639	607.7	3106	916.8	3.61809e-12	****			D614G vs. B.1.351	3744	939.4	3065	1400	0.5662	ns
	Hamster 3	389.408	481	40	40	40	40		Hamster 3	11335.3	4393.67	4844.96	2610.97	2527.81	4701.46			D614G vs. B.1.617.2	2639	701.2	3106	1254	3.61809e-12	****			D614G vs. B.1.617.2	3744	982.8	3065	974.4	0.5662	ns
	Hamster 4	6793.48	2501.25	1422.48	1763.67	40	5473.45		Hamster 4	973.71	577.367	350.14	111.136	225.073	378.644			D614G vs. BA.1	2639	86.16	3106	124.2	3.61809e-12	****			D614G vs. BA.1	3744	327.3	3065	719.4	0.0005	***
	Hamster 5	3680.53	1773.99	267.666	780.031	40	118.036		Hamster 5	4152.82	3056.23	463.607	936.33	32.0513	40			D614G vs. BA.4/5	2639	845.3	3106	1794	3.61809e-12	****			D614G vs. BA.4/5	3744	1329	3065	3162	0.0228	*
	Hamster 6	1398.8	139.528	40	336.247	40	40		Hamster 6	2144.08	1876.52	789.889	410.509	40	40
	Hamster 7	2064.41	1314.75	40	146.714	40	40		Hamster 7	6489.29	4436.56	1000.7	2473.41	72.2022	11870.8
	Hamster 8	410.509	327.118	40	100.22	40	40		Hamster 8	680.735	429.369	220.507	92.7644	40	40
	Hamster 9	1266.14	919.118	54.2005	193.237	40	54.9753		Hamster 9	739.645	675.219	157.629	88.4956	55.0964	101.729
	Hamster 10	383.142	318.776	40	193.125	40	40		Hamster 10	2061.01	1775.57	654.45	1517.45	40	40
	Hamster 11	784.929	884.956	107.747	260.349	40	40		Hamster 11	7189.07	9910.8	3725.78	212.224	83.1255	424.809
	Hamster 12	2726.28	1657.28	385.654	257.798	51.1247	158.705		Hamster 12	2970.89	521.105	42.3549	706.714	40	40
	Hamster 13	838.926	821.693	267.094	194.288	106.701	140.311		Hamster 13	1095.65	660.502	53.7634	319.898	40	40
	Hamster 14	2452.78	2266.03	1185.82	751.88	512.295	1204.38		Hamster 14	6609.39	3762.23	417.711	2886.84	40	71.4796
	Hamster 15	3855.05	3869.97	2345.77	419.463	40	4918.84		Hamster 15	1535.86	1001.6	527.148	719.942	64.5161	248.016

## Sheet: Figure 7
						Figure 7
Fig.7A						Fig.7A
Test details	Mean 1	Mean 2	Adjusted P Value	Significance marks			TVC-V					TVC-VI					MMM Vector					Normal						Fig.7B	TVC-V	TVC-VI	Normal	MMM Vector		Fig.7C	TVC-V	TVC-VI	Normal	MMM Vector		Fig.7D	TVC-V	TVC-VI	Normal	MMM Vector
TVC-V vs. MMM Vector	101.4	98.27	<1E-15	****		0	100	100	100	100	100	100	100	100	100	100	100	100	100	100	100	100	100	100	100	100			3.65801	2.45905	2.45905	6.76007			3.60137	2.9024	2.84527	7.30034			0.5	1	0	2.5
TVC-VI vs. MMM Vector	102.1	98.27	<1E-15	****		1	101.978	101.19	100.868	101.867	100.161	101.914	102.113	100.403	102.252	100.087	100.086	100.936	101.634	102.146	100.162	101.555	100.546	99.2555	101.037	101.803			3.72916	2.5271	2.45905	7.03225			3.94647	2.86935	2.84527	7.40082			0.5	0.5	0	2
MMM Vector vs. Normal	98.27	100.7	2.97441e-08	****		2	101.431	101.281	100.099	99.9188	100.849	102.506	103.85	101.547	100.01	101.412	97.1822	97.4718	97.1831	99.173	97.7669	101.195	100.742	98.291	99.266	99.8738			2.54287	2.54287	2.45905	7.06139			3.84733	2.84527	2.84527	7.07572			1.5	0.5	0	3
						3	102.157	103.361	100.493	102.85	101.733	102.95	104.146	105.251	100.105	102.099	98.2406	97.1363	93.0986	98.1195	96.6301	102.016	101.429	99.2521	99.974	102.232			2.45235	2.45235	2.45905	7.03213			2.84254	2.84254	2.84527	7.14357			0.5	1	0	3.5
Fig.7B						4	103.321	102.996	100.622	103.613	103.958	104.153	106.429	105.556	101.986	102.73	99.7646	95.9484	92.1552	94.6441	97.2696	103.984	101.347	100.75	100.987	101.806			2.80066	2.49963	2.45905	7.15284			2.9108	2.9108	2.84527	7.4671			1.5	1.5	0	3
Test details	Mean 1	Mean 2	Adjusted P Value	Significance marks		Fig.7E																						Fig.7F
TVC-V vs. MMM Vector	3.037	7.008	6.384e-12	****			TVC-V					TVC-VI					MMM Vector					Normal							TVC-V	TVC-VI	Normal	MMM Vector		Fig.7G	TVC-V	TVC-VI	Normal	MMM Vector		Fig.7H	TVC-V	TVC-VI	Normal	MMM Vector
TVC-VI vs. MMM Vector	2.496	7.008	1.076e-12	****		0	100	100	100	100	100	100	100	100	100	100	100	100	100	100	100	100	100	100	100	100			2.45905	2.45905	2.45905	6.00311			2.9024	2.9024	2.86935	6.37952			0.5	2	0	3.5
. Normal vs MMM Vector	2.459	7.008	9.53e-13	****		1	98.6026	98.8631	98.428	100.583	100.412	99.4838	99.07	96.2857	99.9564	102.417	101.301	99.6604	99.9166	99.8462	100.971	101.555	100.546	99.2555	101.037	101.803			2.5271	2.5271	2.45905	6.18031			2.86935	2.86935	2.86935	6.4714			0.5	1	0	3.5
						2	96.8772	97.3897	95.7964	98.2718	96.9694	98.9122	102.295	93.7775	97.4609	99.2536	95.2676	96.6593	94.8495	96.7618	97.6207	101.195	100.742	98.291	99.266	99.8738			2.54287	2.54287	2.45905	6.06139			2.84527	2.84527	2.86935	6.36379			2	0.5	0	3
Fig.7C						3	99.5502	98.7994	98.1464	99.1412	99.3499	100.175	107.359	92.8394	101.239	102.298	89.8321	96.7419	90.3289	95.4375	95.4647	102.016	101.429	99.2521	99.974	102.232			2.45235	2.45235	2.45905	5.81408			2.84254	2.84254	2.86935	6.18497			0.5	0.5	0	3
Test details	Mean 1	Mean 2	Adjusted P Value	Significance marks		4	101.565	102.219	101.403	102.576	102.097	102.222	106.874	92.9351	104.965	103.921	88.5729	96.641	88.1241	95.5485	97.4167	103.984	101.347	100.75	100.987	101.806			2.49963	2.49963	2.45905	5.89757			2.9108	2.9108	2.86935	6.27253			2	1.5	0	3
TVC-V vs. MMM Vector	3.43	7.278	1.34e-12	****
TVC-VI vs. MMM Vector	2.874	7.278	1.6e-13	****		Fig.7I																						Fig.7J
. Normal vs MMM Vector	2.845	7.278	1.5e-13	****			TVC-V					TVC-VI					MMM Vector					Normal							TVC-V	TVC-VI	Normal	MMM Vector		Fig.7K	TVC-V	TVC-VI	Normal	MMM Vector		Fig.7L	TVC-V	TVC-VI	Normal	MMM Vector
						0	100	100	100	100	100	100	100	100	100	100	100	100	100	100	100	100	100	100	100	100			4.28126	2.45905	2.49963	5.97756			5.04852	3.9024	2.86935	6.53586			0.5	0.5	0	4
Fig.7D						1	101.16	100.186	99.4852	102.264	101.724	99.1697	100.161	100.107	100.053	100.915	101.686	102.276	102.824	102.665	101.573	101.555	100.546	99.2555	101.037	101.803			4.50628	4.5271	2.49963	5.12916			5.37449	4.94853	2.86935	6.37449			0.5	2	0	2.5
Test details	Mean 1	Mean 2	Adjusted P Value	Significance marks		2	101.43	98.8855	100.018	102.226	102.837	100.514	100.603	99.6012	100.896	103.221	102.209	103.156	101.657	103.491	100.837	101.195	100.742	98.291	99.266	99.8738			2.54287	2.54287	2.49963	5.32103			4.46852	4.88666	2.86935	6.29243			1.5	1	0	4
MMM Vector vs.TVC-V	2.8	0.9	<1E-15	****		3	105.755	102.875	101.879	101.465	105.086	100.865	101.528	101.335	99.0597	103.587	103.908	103.75	100.019	102.882	99.8896	102.016	101.429	99.2521	99.974	102.232			2.45235	4.75338	2.49963	5.85029			4.68764	5.20427	2.86935	6.2897			2	2	0	2.5
MMM Vector vs.TVC-VI	2.8	0.9	<1E-15	****																									2.49963	2.49963	2.49963	6.09069			5.08689	5.42932	2.86935	6.35796			2	1	0	2
MMM Vector vs. Normal	2.8	0	<1E-15	****
Fig.7E
Test details	Mean 1	Mean 2	Adjusted P Value	Significance marks
TVC-V vs. MMM Vector	99.48	96.68	0.000419388	***
TVC-VI vs. MMM Vector	100.1	96.68	9.59013e-06	****
MMM Vector vs. Normal	96.68	100.7	3.37497e-07	****
Fig.7F
Test details	Mean 1	Mean 2	Adjusted P Value	Significance marks
TVC-V vs. MMM Vector	2.496	5.991	2.3e-14	****
TVC-VI vs. MMM Vector	2.496	5.991	2.3e-14	****
. Normal vs MMM Vector	2.459	5.991	2.3e-14	****
Fig.7G
Test details	Mean 1	Mean 2	Adjusted P Value	Significance marks
TVC-V vs. MMM Vector	2.874	6.334	2.3e-14	****
TVC-VI vs. MMM Vector	2.874	6.334	2.3e-14	****
. Normal vs MMM Vector	2.869	6.334	2.3e-14	****
Fig.7H
Test details	Mean 1	Mean 2	Adjusted P Value	Significance marks
MMM Vector vs.TVC-V	3.2	1.1	<1E-15	****
MMM Vector vs.TVC-VI	3.2	1.1	<1E-15	****
MMM Vector vs. Normal	3.2	0	<1E-15	****
Fig.7I
Test details	Mean 1	Mean 2	Adjusted P Value	Significance marks
TVC-V vs. MMM Vector	101.4	101.6	0.8766	ns
TVC-VI vs. MMM Vector	100.6	101.6	0.0281	*
MMM Vector vs. Normal	101.6	100.4	0.0086	**
Fig.7J
Test details	Mean 1	Mean 2	Adjusted P Value	Significance marks
TVC-V vs. MMM Vector	3.256	5.674	0.0012	**
TVC-VI vs. MMM Vector	3.356	5.674	0.0018	**
. Normal vs MMM Vector	2.5	5.674	7.20843e-05	****
Fig.7K
Test details	Mean 1	Mean 2	Adjusted P Value	Significance marks
TVC-V vs. MMM Vector	4.933	6.37	3.50522e-05	****
TVC-VI vs. MMM Vector	4.874	6.37	2.16954e-05	****
. Normal vs MMM Vector	2.869	6.37	1.5749e-10	****
Fig.7L
Test details	Mean 1	Mean 2	Adjusted P Value	Significance marks
MMM Vector vs.TVC-V	3	1.3	0.0035	**
MMM Vector vs.TVC-VI	3	1.3	0.0035	**
MMM Vector vs. Normal	3	0	<1E-15	****

## Sheet: Figure 8
									Figure 8
Fig.8A									Fig.8A
Test details	Mean 1	Mean 2	Adjusted P Value	Significance marks						3×104 PFU					3×105 PFU					1.2×106PFU
Week 2									2	4.70927	4.70927	4.70927	5.0103	4.70927	5.0103	5.0103	5.0103	5.0103	5.0103	4.70927	5.0103	4.40824	4.70927	4.70927
1.2×106PFU vs. 3×104 PFU	4.709	4.769	0.8126	ns					5	5.31133	5.61236	5.61236	5.61236	5.61236	5.91339	5.61236	5.61236	5.31133	5.31133	5.61236	5.61236	5.91339	5.61236	5.61236
1.2×106PFU vs. 3×105 PFU	4.709	5.01	0.02	*					7	5.61236	5.61236	5.31133	5.31133	5.31133	5.91339	5.91339	5.61236	5.61236	5.31133	5.61236	5.61236	5.61236	5.91339	5.91339
Week 5									Fig.8B
1.2×106PFU vs. 3×104 PFU	5.673	5.552	0.46	ns						3×104 PFU					3×105 PFU					1.2×106PFU
1.2×106PFU vs. 3×105 PFU	5.673	5.552	0.46	ns					2	4.10721	3.80618	4.10721	4.70927	4.10721	4.70927	4.70927	4.70927	4.40824	4.40824	5.0103	5.0103	5.0103	5.0103	5.0103
Week 7									5	5.0103	5.31133	5.31133	5.0103	5.31133	5.91339	5.91339	5.61236	5.61236	5.31133	5.61236	5.91339	5.61236	5.91339	5.91339
1.2×106PFU vs. 3×104 PFU	5.733	5.432	0.02	*					7	5.31133	5.31133	5.31133	5.0103	5.0103	5.61236	5.61236	5.61236	5.61236	5.31133	5.31133	5.31133	5.31133	5.91339	5.61236
1.2×106PFU vs. 3×105 PFU	5.733	5.673	0.8126	ns					Fig.8C
Fig.8B										3×104 PFU					3×105 PFU					1.2×106PFU
Test details	Mean 1	Mean 2	Adjusted P Value	Significance marks					2	4.40824	4.40824	4.40824	4.70927	4.40824	5.0103	5.0103	5.0103	4.40824	4.40824	5.0103	5.0103	5.0103	5.0103	5.0103
Week 2									5	5.61236	5.91339	5.61236	5.61236	5.61236	5.91339	5.91339	5.91339	5.91339	5.91339	5.91339	5.61236	5.91339	5.91339	5.91339
1.2×106PFU vs. 3×104 PFU	5.01	4.167	<1E-15	****					7	5.31133	5.31133	5.31133	5.0103	5.0103	5.91339	5.91339	5.61236	5.61236	5.31133	5.31133	5.61236	5.31133	5.91339	5.91339
1.2×106PFU vs. 3×105 PFU	5.01	4.589	0.0044	**					Fig.8D
Week 5										3×104 PFU					3×105 PFU					1.2×106PFU
1.2×106PFU vs. 3×104 PFU	5.793	5.191	<1E-15	****					WA1	2.30103	2.90309	2.90309	2.30103	2.30103	3.50515	3.50515	2.90309	3.50515	2.90309	2.90309	2.90309	2.90309	3.50515	2.90309
1.2×106PFU vs. 3×105 PFU	5.793	5.673	0.5496	ns					B.1.167.2	2.30103	2.30103	2.30103	2.30103	2.30103	3.50515	3.50515	2.90309	3.50515	2.90309	2.90309	2.90309	2.90309	3.50515	3.50515
Week 7									B.1.1.7	2.30103	2.90309	2.90309	2.30103	2.30103	3.50515	2.90309	2.90309	2.90309	2.90309	2.90309	3.50515	2.90309	3.50515	3.50515
1.2×106PFU vs. 3×104 PFU	5.492	5.191	0.0457	*					Fig.8E
1.2×106PFU vs. 3×105 PFU	5.492	5.552	0.8539	ns						3×104 PFU					3×105 PFU					1.2×106PFU
Fig.8C									WA1	2.60206	2.60206	2.60206	2.60206	2.60206	3.20412	3.20412	3.20412	2.60206	2.60206	3.20412	3.20412	3.20412	3.80618	3.20412
Test details	Mean 1	Mean 2	Adjusted P Value	Significance marks					B.1.167.2	2.60206	2	2.60206	2	2	3.20412	3.20412	3.20412	3.20412	2	2.60206	2.90309	2.90309	3.20412	2.90309
Week 2									B.1.1.7	2.90309	2.90309	2.30103	2.30103	2.30103	2.90309	2.90309	2.90309	2.90309	2.90309	2.90309	2.90309	2.90309	3.50515	2.90309
1.2×106PFU vs. 3×104 PFU	5.01	4.468	0.0002	***					Fig.8F
1.2×106PFU vs. 3×105 PFU	5.01	4.769	0.1062	ns						3×104 PFU					1.2×106PFU
Week 5									D614G	881.057	1454.55	846.74	763.359	449.438	1110.12	740.741	857.633	2665.25	3846.15
1.2×106PFU vs. 3×104 PFU	5.853	5.673	0.2594	ns					B.1.167.2	200.88	509.94	305.53	311.14	114.76	441.31	287.94	315.46	553.1	775.19
1.2×106PFU vs. 3×105 PFU	5.853	5.913	0.8435	ns					B.1.1.7	321.1	657.9	177.6	336.2	165.4	403.6	647.7	119.6	729.4	1422
Week 7									BA.1	40	40	40	40	40	115.5	56.09	47.35	42.27	327.8
1.2×106PFU vs. 3×104 PFU	5.612	5.191	0.0031	**					BA.4/5	40	40	40	40	40	225.3	40	40	40	379.5
1.2×106PFU vs. 3×105 PFU	5.612	5.673	0.8435	ns					Fig.8G
Fig.8D										3×104 PFU					3×105 PFU					1.2×106PFU
Test details	Mean 1	Mean 2	Adjusted P Value	Significance marks					2	4.70927	3.80618	2.60206	4.10721	4.40824	4.40824	4.70927	4.40824	4.10721	4.10721	4.40824	4.40824	4.40824	4.40824	4.70927
WA1									5	5.31133	5.61236	5.61236	5.31133	5.91339	5.61236	5.61236	5.61236	5.61236	5.61236	5.61236	5.31133	5.61236	5.61236	5.61236
1.2×106PFU vs. 3×104 PFU	3.024	2.542	0.0277	*					7	5.31133	5.61236	5.0103	5.31133	5.31133	5.31133	5.91339	5.61236	5.61236	5.61236	5.61236	5.91339	5.31133	5.91339	5.91339
1.2×106PFU vs. 3×105 PFU	3.024	3.264	0.3454	ns
B.1.167.2									Fig.8H
1.2×106PFU vs. 3×104 PFU	3.144	2.301	0.000147	***						3×104 PFU					3×105 PFU					1.2×106PFU
1.2×106PFU vs. 3×105 PFU	3.144	3.264	0.7487	ns					2	4.10721	3.50515	2.60206	4.10721	3.20412	4.70927	4.40824	4.40824	4.40824	4.70927	4.40824	4.70927	4.40824	4.40824	4.70927
B.1.1.7									5	4.70927	5.0103	5.0103	5.31133	4.70927	5.31133	5.91339	5.91339	5.61236	5.91339	5.91339	5.91339	5.31133	5.91339	5.91339
1.2×106PFU vs. 3×104 PFU	3.264	2.542	0.000966	***					7	5.0103	5.0103	5.0103	5.31133	5.0103	5.0103	5.61236	5.31133	5.0103	5.31133	5.31133	5.61236	5.0103	5.31133	5.31133
1.2×106PFU vs. 3×105 PFU	3.264	3.024	0.3454	ns					Fig.8I
Fig.8E										3×104 PFU					3×105 PFU					1.2×106PFU
Test details	Mean 1	Mean 2	Adjusted P Value	Significance marks					2	4.40824	3.80618	2.30103	3.80618	4.10721	4.40824	5.0103	4.40824	4.40824	4.70927	4.70927	4.70927	4.40824	4.70927	5.0103
WA1									5	5.61236	5.91339	5.31133	5.61236	5.31133	5.31133	5.91339	5.91339	5.91339	5.91339	5.91339	5.91339	5.91339	5.91339	5.91339
1.2×106PFU vs. 3×104 PFU	3.325	2.602	0.001027	**					7	5.31133	5.31133	5.0103	5.0103	5.0103	5.0103	5.61236	5.31133	5.31133	5.31133	5.31133	5.61236	5.31133	5.61236	5.61236
1.2×106PFU vs. 3×105 PFU	3.325	2.963	0.1147	ns					Fig.8J
B.1.167.2										3×104 PFU					3×105 PFU					1.2×106PFU
1.2×106PFU vs. 3×104 PFU	2.903	2.241	0.0024	**					WA1	2.30103	2.90309	2.30103	2.90309	2.30103	2.30103	2.90309	2.90309	2.90309	2.90309	2.90309	3.50515	2.90309	3.50515	3.50515
1.2×106PFU vs. 3×105 PFU	2.903	2.963	0.9291	ns					B.1.167.2	2.30103	2.60206	2.60206	2.90309	2.30103	2.90309	3.20412	2.90309	2.90309	2.90309	2.90309	3.50515	2.90309	2.90309	3.50515
B.1.1.7									B.1.1.7	2.30103	2.90309	2.30103	2.90309	2.30103	2.90309	3.50515	3.20412	3.20412	3.20412	3.50515	3.50515	2.90309	3.50515	3.50515
1.2×106PFU vs. 3×104 PFU	3.024	2.542	0.0287	*
1.2×106PFU vs. 3×105 PFU	3.024	2.903	0.751	ns					Fig.8K
Fig.8F										3×104 PFU					3×105 PFU					1.2×106PFU
	Mean of 3×104 PFU	Mean of 1.2×106PFU	P value	Significance marks					WA1	2.60206	2.60206	2	2	2	2.60206	3.50515	3.20412	3.20412	3.20412	3.20412	3.20412	3.20412	3.20412	3.20412
D614G	879	1844	0.164233	ns					B.1.167.2	2	2	2	2	2	2.60206	2.90309	2.90309	2.60206	2.60206	2.90309	3.20412	2.60206	3.20412	2.90309
B.1.167.2	288.5	474.6	0.131431	ns					B.1.1.7	2.30103	2.90309	2.30103	2.30103	2.30103	2.30103	2.90309	2.90309	2.90309	2.90309	2.90309	2.90309	2.30103	3.50515	2.90309
B.1.1.7	331.6	664.5	0.193844	ns
BA.1	40	117.8	0.188498	ns					Fig.8L
BA.4/5	40	145	0.165319	ns						3×104 PFU				1.2×106PFU
Fig.8G									D614G	193.798	1851.85	123.305	587.889	919.963	1751.01	291.29	1548.23
Test details	Mean 1	Mean 2	Adjusted P Value	Significance marks					B.1.167.2	84.962	380.08	45.683	40	182.98	1176.5	76.57	479.16
Week 2									B.1.1.7	144.8	641.4	92.68	130	750.8	668	89.93	986.2
1.2×106PFU vs. 3×104 PFU	4.468	3.927	0.026	*					BA.1	40	40	40	40	62.58	40	59.17	42.72
1.2×106PFU vs. 3×105 PFU	4.468	4.348	0.7903	ns					BA.4/5	40	40	40	40	130.4	62.85	40	40
Week 5
1.2×106PFU vs. 3×104 PFU	5.552	5.552	>0.9999	ns
1.2×106PFU vs. 3×105 PFU	5.552	5.612	0.9416	ns
Week 7
1.2×106PFU vs. 3×104 PFU	5.733	5.311	0.0931	ns
1.2×106PFU vs. 3×105 PFU	5.733	5.612	0.7903	ns
Fig.8H
Test details	Mean 1	Mean 2	Adjusted P Value	Significance marks
Week 2
1.2×106PFU vs. 3×104 PFU	4.529	3.505	<1E-15	****
1.2×106PFU vs. 3×105 PFU	4.529	4.529	>0.9999	ns
Week 5
1.2×106PFU vs. 3×104 PFU	5.793	4.95	0.000146721	***
1.2×106PFU vs. 3×105 PFU	5.793	5.733	0.9283	ns
Week 7
1.2×106PFU vs. 3×104 PFU	5.311	5.071	0.3454	ns
1.2×106PFU vs. 3×105 PFU	5.311	5.251	0.9283	ns
Fig.8I
Test details	Mean 1	Mean 2	Adjusted P Value	Significance marks
Week 2
1.2×106PFU vs. 3×104 PFU	4.709	3.686	<1E-15	****
1.2×106PFU vs. 3×105 PFU	4.709	4.589	0.7952	ns
Week 5
1.2×106PFU vs. 3×104 PFU	5.913	5.552	0.1704	ns
1.2×106PFU vs. 3×105 PFU	5.913	5.793	0.7952	ns
Week 7
1.2×106PFU vs. 3×104 PFU	5.492	5.131	0.1704	ns
1.2×106PFU vs. 3×105 PFU	5.492	5.311	0.6069	ns
Fig.8J
Test details	Mean 1	Mean 2	Adjusted P Value	Significance marks
WA1
1.2×106 PFU vs. 3×104 PFU	3.264	2.542	0.0005	***
1.2×106 PFU vs. 3×105 PFU	3.264	2.783	0.0189	*
B.1.167.2
1.2×106 PFU vs. 3×104 PFU	3.144	2.542	0.0032	**
1.2×106 PFU vs. 3×105 PFU	3.144	2.963	0.4966	ns
B.1.1.7
1.2×106 PFU vs. 3×104 PFU	3.385	2.542	<1E-15	****
1.2×106 PFU vs. 3×105 PFU	3.385	3.204	0.4966	ns
Fig.8K
Test details	Mean 1	Mean 2	Adjusted P Value	Significance marks
WA1
1.2×106PFU vs. 3×104 PFU	3.204	2.241	<1E-15	****
1.2×106PFU vs. 3×105 PFU	3.204	3.144	0.9109	ns
B.1.167.2
1.2×106PFU vs. 3×104 PFU	2.963	2	<1E-15	****
1.2×106PFU vs. 3×105 PFU	2.963	2.722	0.2706	ns
B.1.1.7
1.2×106PFU vs. 3×104 PFU	2.903	2.421	0.013	*
1.2×106PFU vs. 3×105 PFU	2.903	2.783	0.6972	ns
Fig.8L
	Mean of 3×104 PFU	Mean of 1.2×106PFU	P value	Significance marks
D614G	689.2	1128	0.430885	ns
B.1.167.2	137.7	478.8	0.238608	ns
B.1.1.7	252.2	623.7	0.158211	ns
BA.1	40	51.12	0.09916	ns
BA.4/5	40	68.31	0.233727	ns

## Sheet: Figure 9
						Figure 9
Fig.9B
Test details	Mean 1	Mean 2	Adjusted P Value	Significance marks		Fig.9B
MMM Vector (S.C ) vs. DMEM							MMM Vector (S.C )					DMEM
0	1.164	1.164	>0.9999	ns		0	1.164	1.164	1.164	1.164	1.164	1.164	1.164	1.164	1.164	1.164
2	1.715	1.164	0.1182	ns		2	1.621	1.945	2.169	1.621	1.217	1.164	1.164	1.164	1.164	1.164
5	2.802	2.629	0.9576	ns		5	3.37	3.117	3.141	1.311	3.07	2.404	2.241	3.098	2.56	2.842
7	3.37	2.84	0.143	ns		7	3.736	3.337	2.841	3.241	3.694	2.521	2.806	3.08	3.134	2.658
9	3.471	3.247	0.883	ns		9	3.337	3.337	2.958	3.782	3.939	2.747	3.407	3.337	3.337	3.406
Fig.9C
Test details	Mean 1	Mean 2	Adjusted P Value	Significance marks		Fig.9C
MMM Vector (S.C ) vs. DMEM							MMM Vector (S.C )					DMEM
0	1.4	1.4	>0.9999	ns		0	1.4	1.4	1.4	1.4	1.4	1.4	1.4	1.4	1.4	1.4
2	2.28	1.4	7.87373e-06	****		2	3.16	2.07	2.03	2.08	2.06	1.4	1.4	1.4	1.4	1.4
5	3.642	2.778	1.09562e-05	****		5	3.59	3.71	3.65	3.6	3.66	2.67	2.78	2.8	2.8	2.84
7	3.606	3.32	0.3223	ns		7	3.52	3.54	3.61	3.6	3.76	3.79	2.66	3.7	2.69	3.76
9	3.586	3.682	0.98	ns		9	3.58	3.54	3.64	3.63	3.54	3.73	3.66	3.72	3.59	3.71
Fig.9D
Test details	Mean 1	Mean 2	Adjusted P Value	Significance marks		Fig.9D
MMM Vector (S.C ) vs. DMEM							MMM Vector (S.C )					DMEM
0	1.699	1.699	>0.9999	ns		0	1.69897	1.69897	1.69897	1.69897	1.69897	1.69897	1.69897	1.69897	1.69897	1.69897
3	1.699	1.699	>0.9999	ns		3	1.69897	1.69897	1.69897	1.69897	1.69897	1.69897	1.69897	1.69897	1.69897	1.69897
5	4.529	5.372	6.66e-10	****		5	4.40824	4.40824	4.40824	4.70927	4.70927	5.31133	5.31133	5.31133	5.31133	5.61236
7	5.071	5.311	0.1323	ns		7	5.0103	5.0103	5.31133	5.0103	5.0103	5.0103	5.31133	5.31133	5.31133	5.61236
9	5.311	5.552	0.1323	ns		9	5.31133	5.31133	5.31133	5.31133	5.31133	5.61236	5.31133	5.61236	5.61236	5.61236
11	5.492	5.432	0.9928	ns		11	5.31133	5.61236	5.61236	5.31133	5.61236	5.61236	5.0103	5.0103	5.91339	5.61236
Fig.9E						Fig.9E
Test details	Mean 1	Mean 2	Adjusted P Value	Significance marks			MMM Vector (S.C )					DMEM
MMM Vector (S.C ) - DMEM						0	1.69897	1.69897	1.69897	1.69897	1.69897	1.69897	1.69897	1.69897	1.69897	1.69897
0	1.699	1.699	>0.9999	ns		3	1.69897	1.69897	1.69897	1.69897	1.69897	1.69897	1.69897	1.69897	1.69897	1.69897
3	1.699	1.699	>0.9999	ns		5	3.80618	3.50515	4.40824	4.40824	4.40824	4.70927	4.70927	4.40824	4.70927	5.31133
5	4.107	4.769	0.000137617	***		7	5.61236	5.31133	5.31133	5.31133	5.61236	5.91339	5.91339	5.91339	5.91339	5.91339
7	5.432	5.913	0.0079	**		9	5.0103	5.0103	5.31133	5.31133	5.31133	5.61236	5.0103	5.31133	5.91339	5.61236
9	5.191	5.492	0.2082	ns		11	5.91339	5.31133	5.31133	5.61236	5.31133	5.31133	5.31133	5.0103	5.61236	5.61236
11	5.492	5.372	0.9524	ns
Fig.9F						Fig.9F
Test details	Mean 1	Mean 2	Adjusted P Value	Significance marks			MMM Vector (S.C )					DMEM
MMM Vector (S.C ) vs. DMEM						0	1.69897	1.69897	1.69897	1.69897	1.69897	1.69897	1.69897	1.69897	1.69897	1.69897
0	1.699	1.699	>0.9999	ns		3	1.69897	1.69897	1.69897	1.69897	1.69897	1.69897	1.69897	1.69897	1.69897	1.69897
3	1.699	1.699	>0.9999	ns		5	3.80618	3.50515	4.40824	4.40824	4.10721	4.70927	4.40824	4.70927	4.70927	5.91339
5	4.047	4.89	2.44408e-05	****		7	5.0103	5.0103	5.31133	5.31133	5.61236	5.91339	5.61236	5.91339	5.91339	5.91339
7	5.251	5.853	0.0032	**		9	5.31133	5.31133	5.61236	5.31133	5.61236	5.91339	5.31133	5.61236	5.91339	5.91339
9	5.432	5.733	0.3508	ns		11	5.61236	5.61236	5.61236	5.61236	5.61236	5.61236	5.61236	5.0103	5.0103	5.61236
11	5.612	5.372	0.6064	ns

## Sheet: Figure 10
							Figure 10
Fig.10A							Fig.10A
Test details	Mean 1	Mean 2	Adjusted P Value	Significance marks				Group1					Group2					Group3					Group4
Week 2							2	4.10721	5.0103	5.0103	5.0103	5.0103	5.0103	5.0103	5.0103	4.70927	5.0103	5.0103	5.0103	5.0103	5.0103	5.0103	2	2	2	2	2
Group1 vs. Group2	4.83	4.95	0.5913	ns			5	5.91339	5.91339	5.91339	5.91339	5.91339	5.91339	5.91339	5.91339	5.91339	5.91339	5.91339	5.91339	5.91339	5.91339	5.91339	2	2	2	2	2
Group1 vs. Group3	4.83	5.01	0.2493	ns
Group2 vs. Group3	4.95	5.01	0.9208	ns			Fig.10B
Week 5								WA1					B.1.617.2					BA.1
Group1 vs. Group2	5.913	5.913	>0.9999	ns			Group1	6.21442	6.21442	6.51545	5.61236	6.21442	5.31133	5.91339	6.21442	5.91339	6.21442	5.31133	5.91339	5.91339	5.91339	6.21442
Group1 vs. Group3	5.913	5.913	>0.9999	ns			Group2	6.21442	6.21442	6.21442	6.21442	6.21442	5.61236	5.61236	5.61236	5.61236	5.61236	5.61236	5.61236	5.91339	5.61236	5.61236
Group2 vs. Group3	5.913	5.913	>0.9999	ns			Group3	6.21442	5.91339	5.91339	6.21442	5.91339	5.61236	5.61236	5.61236	5.61236	5.31133	5.61236	5.61236	5.31133	5.61236	5.31133
Fig.10B							Group4	2	2	2	2	2	2	2	2	2	2	2	2	2	2	2
Test details	Mean 1	Mean 2	Adjusted P Value	Significance marks			Fig.10C
Group1								WA1					B.1.617.2					BA.1
WA1 vs. B.1.617.2	6.154	5.913	0.1283	ns			Group1	5.61236	5.61236	5.91339	5.61236	5.91339	5.61236	5.61236	5.91339	5.61236	5.91339	5.61236	5.61236	5.91339	5.61236	5.91339
WA1 vs. BA.1	6.154	5.853	0.0439	*			Group2		5.91339	5.91339	5.91339	5.31133		5.91339	5.91339	5.61236	5.61236		5.91339	5.91339	5.91339	5.31133
B.1.617.2 vs. BA.1	5.913	5.853	0.8741	ns			Group3	5.61236	5.61236	5.61236	5.91339	5.91339	5.61236	5.61236	5.61236	5.61236	5.61236	5.61236	5.61236	5.61236	5.91339	5.91339
Group2							Group4	2	2	2	2	2	2	2	2	2	2	2	2	2	2	2
WA1 vs. B.1.617.2	6.214	5.612	2.8251e-05	****			Fig.10D
WA1 vs. BA.1	6.214	5.673	0.000146818	***				WA1					B.1.617.2					BA.1
B.1.617.2 vs. BA.1	5.612	5.673	0.8741	ns			Group1	2009.24	2026.34	2989.54	1410.44	841.751	1538.46	1043.19	3389.83	427.716	245.58	429.369	546.747	362.319	1005.43	579.039
Group3							Group2	7194.24	6844.63	5506.61	8051.53		3467.41	2342.47	5385.03	1599.49		1229.26	789.889	1609.01	2104.82
WA1 vs. B.1.617.2	6.034	5.552	0.0007	***			Group3	2862.87	673.401	483.325	1914.98	2405	1012.35	250.376	127.34	565.931	1505.12	335.008	135.483	86.7303	57.4713	109.146
WA1 vs. BA.1	6.034	5.492	0.000146818	***			Group4	40	40	40	40	40	40	40	40	40	40	40	40	40	40	40
B.1.617.2 vs. BA.1	5.552	5.492	0.8741	ns			Fig.10E
Group4								Group1					Group2				Group3					Challenge Ctrl.					Group4
WA1 vs. B.1.617.2	2	2	>0.9999	ns			0	100	100	100	100	100	100	100	100	100	100	100	100	100	100	100	100	100	100	100	100	100	100	100	100
WA1 vs. BA.1	2	2	>0.9999	ns			1	100.806	101.96	99.9377	101.795	102.083	100.512	100.841	100.303	103.02	100.065	102.204	98.6467	101.24	102.566	101.686	102.276	102.824	102.665	101.573	100.555	99.5461	99.2555	99.0372	99.8028
B.1.617.2 vs. BA.1	2	2	>0.9999	ns			2	101.978	102.45	102.556	101.263	101.786	98.7564	99.4179	100.606	103.722	100	102.143	98.433	101.157	102.807	102.209	103.156	101.657	103.491	100.837	101.195	98.7424	98.291	99.266	99.8738
Fig.10C							3	101.465	104.042	100.561	102.261	102.559	99.7074	102.264	99.9242	103.933	101.163	103.123	99.0028	101.901	104.09	103.908	103.75	100.019	102.882	99.8896	101.016	101.429	97.7496	100.987	102.232
Test details	Mean 1	Mean 2	Adjusted P Value	Significance marks
Group1							Fig.10F
WA1 vs. B.1.617.2	5.733	5.733	>0.9999	ns			Group1	Group2	Group3	Group4	Challenge Ctrl.
WA1 vs. BA.1	5.733	5.733	>0.9999	ns			2.19382	2.19382	2.19382	2.19382	5.67653
B.1.617.2 vs. BA.1	5.733	5.733	>0.9999	ns			2.19382	2.19382	2.19382	2.19382	4.82813
Group2							2.19382	2.89279	2.19382	2.19382	5.02
WA1 vs. B.1.617.2	5.763	5.763	>0.9999	ns			2.19382	3.19382	2.19382	2.19382	5.54926
WA1 vs. BA.1	5.763	5.763	>0.9999	ns			2.19382		2.19382	2.19382	5.78966
B.1.617.2 vs. BA.1	5.763	5.763	>0.9999	ns
Group3							Fig.10G
WA1 vs. B.1.617.2	5.733	5.612	0.473	ns			Group1	Group2	Group3	Group4	Challenge Ctrl.
WA1 vs. BA.1	5.733	5.733	>0.9999	ns			3.96524	2.58503	2.88606	2.58503	6.23483
B.1.617.2 vs. BA.1	5.612	5.733	0.473	ns			2.58503	2.58503	3.88606	2.58503	6.07346
Group4							2.58503	3.18709	4.06215	2.58503	5.9914
WA1 vs. B.1.617.2	2	2	>0.9999	ns			2.58503	3.8403	4.48812	2.58503	5.98867
WA1 vs. BA.1	2	2	>0.9999	ns			2.58503		3.73116	2.58503	6.05693
B.1.617.2 vs. BA.1	2	2	>0.9999	ns
Fig.10D
Test details	Mean 1	Mean 2	Adjusted P Value	Significance marks
Group1
WA1 vs. B.1.617.2	1706	894	0.5391	ns
WA1 vs. BA.1	1706	548	0.035	*
B.1.617.2 vs. BA.1	894	548	0.2964	ns
Group2
WA1 vs. B.1.617.2	6835	2892	8.1972e-08	****
WA1 vs. BA.1	6835	1347	2.3e-12	****
B.1.617.2 vs. BA.1	2892	1347	0.007	**
Group3
WA1 vs. B.1.617.2	1338	487	0.1294	ns
WA1 vs. BA.1	1338	120	0.0095	**
B.1.617.2 vs. BA.1	487	120	0.5131	ns
Group4
WA1 vs. B.1.617.2	40	40	>0.9999	ns
WA1 vs. BA.1	40	40	>0.9999	ns
B.1.617.2 vs. BA.1	40	40	>0.9999	ns
Fig.10E
Test details	Mean 1	Mean 2	Adjusted P Value	Significance marks
Group1 vs. Challenge Ctrl.	101.4	101.6	0.9626	ns
Group2 vs. Challenge Ctrl.	100.8	101.6	0.2947	ns
Group3 vs. Challenge Ctrl.	100.9	101.6	0.3848	ns
Challenge Ctrl. vs. Group4	101.6	99.95	0.0006	***
Fig.10F
Test details	Mean 1	Mean 2	Adjusted P Value	Significance marks
Challenge Ctrl. vs. Group1	5.373	2.194	<1E-15	****
Challenge Ctrl. vs. Group2	5.373	2.619	<1E-15	****
Challenge Ctrl. vs. Group3	5.373	2.194	<1E-15	****
Challenge Ctrl. vs. Group4	5.373	2.194	<1E-15	****
Fig.10G
Test details	Mean 1	Mean 2	Adjusted P Value	Significance marks
Challenge Ctrl. vs. Group1	6.069	2.861	<1E-15	****
Challenge Ctrl. vs. Group2	6.069	3.049	<1E-15	****
Challenge Ctrl. vs. Group3	6.069	3.811	<1E-15	****
Challenge Ctrl. vs. Group4	6.069	2.585	<1E-15	****

[truncated: 10 more sheets: Figure S1, Figure S3, Figure S5, Figure S7, Figure S11, Figure S12, Figure S13, Figure S14, Figure S15, Figure S16]
